# Supplementary material for: Network-based identification of critical regulators as putative drivers of human cleft lip
Source: BMC Med Genomics. 2019 Jan 31;12(Suppl 1):16. doi: 10.1186/s12920-018-0458-3 (PMC6357351; doi:10.1186/s12920-018-0458-3)
Supplement: Supplementary file 1 — Table S1. Human CL related 162 genes and 16 miRNAs. (XLSX 11 kb) [file 12920_2018_458_MOESM1_ESM.xlsx]

## Sheet: Table S1 - genes and miRNAs
Table S1. Human cleft lip related genes (n=162) and miRNAs (n=16)
Gene symbol		Mature miRNA		Precursor miRNA
ABCA4		hsa-miR-124-3p		hsa-mir-124-1
ABCB1		hsa-miR-1271-3p		hsa-mir-124-2
ADAM3A		hsa-miR-203a-3p		hsa-mir-124-3
ADAM5		hsa-miR-27b-3p		hsa-mir-1271
ADAMTS20		hsa-miR-300		hsa-mir-203a
ADGRL2		hsa-miR-3678-3p		hsa-mir-27b
ADH1C		hsa-miR-369-3p		hsa-mir-300
AQP7		hsa-miR-374a-5p		hsa-mir-3678
ARHGAP29		hsa-miR-374b-5p		hsa-mir-369
ASS1		hsa-miR-376b-3p		hsa-mir-374a
AXIN2		hsa-miR-381-3p		hsa-mir-374b
BAG4		hsa-miR-497-5p		hsa-mir-376b
BCL2		hsa-miR-503-5p		hsa-mir-381
BCL3		hsa-miR-550a-3-5p		hsa-mir-497
BHMT		hsa-miR-550a-5p		hsa-mir-503
BHMT2		hsa-miR-655-3p		hsa-mir-550a-1
BLM				hsa-mir-550a-2
BMP4				hsa-mir-550a-3
BMPR1B				hsa-mir-655
BRIP1
CBS
CDH1
CENPJ
CHD7
CLPTM1
COL4A2
COL4A3
COL4A4
COL21A1
CR1
CRISPLD2
CYP1A1
CYP2E1
DCAF7
DHFR
DLX1
DLX3
DMD
DVL2
E2F1
EFNB1
EIF2B3
EN2
EVC
EVC2
EYA1
F13A1
FAM49A
FGF1
FGF2
FGF3
FGF18
FGFR1
FGFR2
FOXE1
FOXF2
FOXG1
FOXP2
FZD6
GABRB3
GAD1
GCH1
GLI2
GREM1
GSTM1
GSTP1
GSTT1
HECTD1
HOXB3
HOXB4
IRF6
JAG2
JARID2
KIF2A
KIF7
KISS1R
LACTB
MAFB
MGAM
MID1
MMP3
MROH7
MSX1
MSX2
MTR
MTRR
MYH9
MTHFD1
MTHFR
NAT1
NAT2
NECTIN1
NECTIN2
NECTIN3
NOG
NTN1
OFC1
OFC2
PAH
PARVA
PAX3
PAX6
PAX7
PAX9
PCYT1A
PDGFC
PEMT
PKP1
PHF8
PRSS1
PRSS35
RAD51
RARA
RECQL5
REG3A
REN
RFC1
RHPN2
ROR2
RUNX2
RYK
SATB2
SEC16A
SERPINA6
SHH
SLC6A4
SMAD1
SMAD2
SOX9
SUMO1
STK32B
SYNE3
TANC2
TBX10
TBX22
TCN2
TEX11
TFAP2A
TGFA
TGFB1
TGFB2
TGFB3
TIMP2
TNS1
TOX3
TP63
TPH2
TPM1
TULP4
TYMS
VAX1
VAX2
WNT3
WNT3A
WNT5A
WNT5B
WNT6
WNT9B
WNT10A
WNT11
YOD1
ZNF385B
