# Supplementary material for: Network-based identification of critical regulators as putative drivers of human cleft lip
Source: BMC Med Genomics. 2019 Jan 31;12(Suppl 1):16. doi: 10.1186/s12920-018-0458-3 (PMC6357351; doi:10.1186/s12920-018-0458-3)
Supplement: Supplementary file 2 — Table S2. Regulatory relationships among miRNAs, TFs and genes. (XLSX 22 kb) [file 12920_2018_458_MOESM2_ESM.xlsx]

## Sheet: Table S2 - miRNA-gene
Table S2. Regulatory relationships among miRNAs, TFs and genes
miRNA-gene pairs
miRNA	Gene symbol
hsa-mir-1271	FOXF2
hsa-mir-1271	RHPN2
hsa-mir-1271	RYK
hsa-mir-27b	COL21A1
hsa-mir-27b	DVL2
hsa-mir-27b	EYA1
hsa-mir-27b	GABRB3
hsa-mir-27b	GCH1
hsa-mir-27b	GREM1
hsa-mir-27b	SATB2
hsa-mir-27b	SUMO1
hsa-mir-300	DVL2
hsa-mir-300	FGFR2
hsa-mir-300	FOXF2
hsa-mir-300	GABRB3
hsa-mir-300	GAD1
hsa-mir-300	JAG2
hsa-mir-300	MID1
hsa-mir-300	PDGFC
hsa-mir-300	TANC2
hsa-mir-300	WNT5A
hsa-mir-374a	CHD7
hsa-mir-374a	DMD
hsa-mir-374a	EYA1
hsa-mir-374a	FGFR2
hsa-mir-374a	HECTD1
hsa-mir-374a	JARID2
hsa-mir-374a	NOG
hsa-mir-374a	NTN1
hsa-mir-374a	RAD51
hsa-mir-374a	RHPN2
hsa-mir-374a	TGFA
hsa-mir-374a	TNS1
hsa-mir-374a	WNT5A
hsa-mir-374a	WNT5B
hsa-mir-374a	YOD1
hsa-mir-374b	CHD7
hsa-mir-374b	DMD
hsa-mir-374b	EYA1
hsa-mir-374b	FGFR2
hsa-mir-374b	HECTD1
hsa-mir-374b	JARID2
hsa-mir-374b	NOG
hsa-mir-374b	NTN1
hsa-mir-374b	RAD51
hsa-mir-374b	RHPN2
hsa-mir-374b	TGFA
hsa-mir-374b	TNS1
hsa-mir-374b	WNT5A
hsa-mir-374b	WNT5B
hsa-mir-374b	YOD1
hsa-mir-376b	CRISPLD2
hsa-mir-376b	MYH9
hsa-mir-376b	PRSS35
hsa-mir-376b	TANC2
hsa-mir-381	DVL2
hsa-mir-381	FGFR2
hsa-mir-381	FOXF2
hsa-mir-381	GABRB3
hsa-mir-381	GAD1
hsa-mir-381	JAG2
hsa-mir-381	MID1
hsa-mir-381	PDGFC
hsa-mir-381	TANC2
hsa-mir-381	WNT5A
hsa-mir-497	AXIN2
hsa-mir-497	BCL2
hsa-mir-497	CHD7
hsa-mir-497	EYA1
hsa-mir-497	FGF2
hsa-mir-497	FGFR1
hsa-mir-497	FGFR2
hsa-mir-497	JARID2
hsa-mir-497	RHPN2
hsa-mir-497	SATB2
hsa-mir-497	WNT3A
hsa-mir-503	JARID2

## Sheet: Table S2 - miRNA-TF
Table S2. Regulatory relationships among miRNAs, TFs and genes
miRNA-TF pairs
miRNA	TF
hsa-mir-27b	BCL3
hsa-mir-27b	EN2
hsa-mir-376b	EN2
hsa-mir-497	EN2
hsa-mir-27b	FOXP2
hsa-mir-300	FOXP2
hsa-mir-381	FOXP2
hsa-mir-27b	HOXB3
hsa-mir-374a	HOXB3
hsa-mir-374b	HOXB3
hsa-mir-503	MAFB
hsa-mir-374a	MSX1
hsa-mir-374b	MSX1
hsa-mir-376b	PAX3
hsa-mir-374a	PAX6
hsa-mir-374b	PAX6
hsa-mir-27b	PAX9
hsa-mir-27b	RARA
hsa-mir-374a	RUNX2
hsa-mir-374b	RUNX2
hsa-mir-27b	SMAD1

## Sheet: Table S2 - TF-gene
Table S2. Regulatory relationships among miRNAs, TFs and genes
TF-gene pairs
TF	Gene symbol
AML3	RAD51
AML3	TPH2
AML3	TULP4
AML3	WNT5A
BCL3	ASS1
BCL3	BRIP1
BCL3	EVC2
BCL3	FGF18
BCL3	GABRB3
BCL3	GREM1
BCL3	MID1
BCL3	MROH7
BCL3	NECTIN3
BCL3	REG3A
BCL3	SEC16A
BCL3	SHH
BCL3	TOX3
BCL3	VAX1
BCL3	YOD1
DLX1	ABCA4
DLX1	ABCB1
DLX1	ADAMTS20
DLX1	ADGRL2
DLX1	ARHGAP29
DLX1	AXIN2
DLX1	BAG4
DLX1	BHMT
DLX1	BHMT2
DLX1	BLM
DLX1	BMP4
DLX1	BMPR1B
DLX1	BRIP1
DLX1	CDH1
DLX1	CENPJ
DLX1	CHD7
DLX1	CLPTM1
DLX1	COL21A1
DLX1	COL4A3
DLX1	CYP2E1
DLX1	DHFR
DLX1	DMD
DLX1	EVC2
DLX1	EYA1
DLX1	F13A1
DLX1	FGF1
DLX1	FGF2
DLX1	FGFR1
DLX1	FGFR2
DLX1	FZD6
DLX1	GABRB3
DLX1	GAD1
DLX1	HECTD1
DLX1	JARID2
DLX1	KIF2A
DLX1	KISS1R
DLX1	MGAM
DLX1	MID1
DLX1	MROH7
DLX1	MTHFD1
DLX1	MTR
DLX1	MTRR
DLX1	NAT1
DLX1	NAT2
DLX1	NOG
DLX1	PAH
DLX1	PCYT1A
DLX1	PDGFC
DLX1	PKP1
DLX1	PRSS1
DLX1	RECQL5
DLX1	REG3A
DLX1	REN
DLX1	RFC1
DLX1	ROR2
DLX1	RYK
DLX1	SATB2
DLX1	SEC16A
DLX1	SERPINA6
DLX1	SHH
DLX1	SLC6A4
DLX1	STK32B
DLX1	SUMO1
DLX1	TANC2
DLX1	TEX11
DLX1	TGFA
DLX1	TGFB3
DLX1	TIMP2
DLX1	TPH2
DLX1	TPM1
DLX1	TULP4
DLX1	TYMS
DLX1	VAX1
DLX1	WNT3
DLX1	WNT5A
DLX1	WNT5B
DLX1	ZNF385B
DLX3	ABCB1
DLX3	BCL2
DLX3	BHMT2
DLX3	BMP4
DLX3	BMPR1B
DLX3	CHD7
DLX3	COL21A1
DLX3	COL4A3
DLX3	DMD
DLX3	EYA1
DLX3	FAM49A
DLX3	FGFR1
DLX3	FOXE1
DLX3	GABRB3
DLX3	GAD1
DLX3	KIF2A
DLX3	LACTB
DLX3	MGAM
DLX3	MMP3
DLX3	MTR
DLX3	MTRR
DLX3	NAT2
DLX3	REN
DLX3	RFC1
DLX3	SATB2
DLX3	SERPINA6
DLX3	SHH
DLX3	SLC6A4
DLX3	TEX11
DLX3	TGFA
DLX3	TPM1
DLX3	WNT10A
DLX3	WNT3
DLX3	WNT5A
DLX3	ZNF385B
E2F1	ABCB1
E2F1	ADAMTS20
E2F1	ARHGAP29
E2F1	AXIN2
E2F1	BAG4
E2F1	BLM
E2F1	BMP4
E2F1	BMPR1B
E2F1	BRIP1
E2F1	CENPJ
E2F1	CHD7
E2F1	CLPTM1
E2F1	COL21A1
E2F1	COL4A2
E2F1	COL4A4
E2F1	CR1
E2F1	CRISPLD2
E2F1	CYP1A1
E2F1	CYP2E1
E2F1	DCAF7
E2F1	DHFR
E2F1	DVL2
E2F1	EFNB1
E2F1	EIF2B3
E2F1	EVC2
E2F1	EYA1
E2F1	FAM49A
E2F1	FGF18
E2F1	FGF2
E2F1	FGF3
E2F1	FGFR1
E2F1	FGFR2
E2F1	GABRB3
E2F1	GCH1
E2F1	GREM1
E2F1	GSTM1
E2F1	HECTD1
E2F1	JARID2
E2F1	KISS1R
E2F1	MGAM
E2F1	MID1
E2F1	MTHFD1
E2F1	MTRR
E2F1	NAT1
E2F1	NECTIN1
E2F1	NECTIN3
E2F1	NOG
E2F1	PCYT1A
E2F1	PDGFC
E2F1	PEMT
E2F1	PKP1
E2F1	RAD51
E2F1	RECQL5
E2F1	REG3A
E2F1	REN
E2F1	RYK
E2F1	SATB2
E2F1	SEC16A
E2F1	SUMO1
E2F1	SYNE3
E2F1	TGFA
E2F1	TIMP2
E2F1	TOX3
E2F1	TPM1
E2F1	TYMS
E2F1	VAX1
E2F1	WNT11
E2F1	WNT3
E2F1	WNT5B
E2F1	WNT9B
E2F1	YOD1
E2F1	ZNF385B
EN2	ABCB1
EN2	ADAMTS20
EN2	ARHGAP29
EN2	BAG4
EN2	BLM
EN2	BMPR1B
EN2	CYP2E1
EN2	DHFR
EN2	DMD
EN2	EVC2
EN2	EYA1
EN2	FGF1
EN2	FGF2
EN2	FGFR1
EN2	FGFR2
EN2	FZD6
EN2	GABRB3
EN2	GAD1
EN2	KIF2A
EN2	KIF7
EN2	MGAM
EN2	MID1
EN2	MROH7
EN2	MTHFR
EN2	MTR
EN2	NAT1
EN2	NAT2
EN2	PRSS1
EN2	RECQL5
EN2	REN
EN2	ROR2
EN2	SATB2
EN2	SEC16A
EN2	STK32B
EN2	SUMO1
EN2	TEX11
EN2	TGFA
EN2	TGFB3
EN2	TPM1
EN2	TULP4
EN2	WNT5A
EN2	WNT5B
EN2	ZNF385B
FOXG1	ABCB1
FOXG1	AQP7
FOXG1	BAG4
FOXG1	BCL2
FOXG1	BHMT2
FOXG1	BLM
FOXG1	BMPR1B
FOXG1	BRIP1
FOXG1	CHD7
FOXG1	COL4A3
FOXG1	CR1
FOXG1	CYP2E1
FOXG1	DCAF7
FOXG1	DMD
FOXG1	EYA1
FOXG1	FGF1
FOXG1	FZD6
FOXG1	MID1
FOXG1	MTRR
FOXG1	NAT1
FOXG1	PRSS1
FOXG1	RAD51
FOXG1	SATB2
FOXG1	SEC16A
FOXG1	STK32B
FOXG1	SUMO1
FOXG1	TANC2
FOXG1	TGFB3
FOXG1	TNS1
FOXG1	TPH2
FOXG1	TPM1
FOXG1	TYMS
FOXG1	VAX1
FOXP2	ABCB1
FOXP2	BCL2
FOXP2	CHD7
FOXP2	CR1
FOXP2	DCAF7
FOXP2	DMD
FOXP2	FZD6
FOXP2	NAT1
FOXP2	PRSS1
FOXP2	RAD51
FOXP2	STK32B
FOXP2	TANC2
FOXP2	TGFB3
FOXP2	TYMS
GLI2	AQP7
GLI2	BAG4
GLI2	BLM
GLI2	FGF2
GLI2	MID1
GLI2	NECTIN1
GLI2	NOG
GLI2	PAH
GLI2	PKP1
GLI2	SATB2
GLI2	TGFA
GLI2	TGFB1
HOXB3	ABCA4
HOXB3	ABCB1
HOXB3	ADAMTS20
HOXB3	ADGRL2
HOXB3	BAG4
HOXB3	BHMT2
HOXB3	BLM
HOXB3	BMPR1B
HOXB3	CDH1
HOXB3	CENPJ
HOXB3	CLPTM1
HOXB3	COL4A3
HOXB3	CYP2E1
HOXB3	DHFR
HOXB3	DMD
HOXB3	EVC2
HOXB3	EYA1
HOXB3	FGF1
HOXB3	FGF2
HOXB3	FGFR1
HOXB3	FGFR2
HOXB3	FZD6
HOXB3	GABRB3
HOXB3	GAD1
HOXB3	HECTD1
HOXB3	KIF2A
HOXB3	LACTB
HOXB3	MGAM
HOXB3	MID1
HOXB3	MTHFD1
HOXB3	MTRR
HOXB3	NAT1
HOXB3	NOG
HOXB3	PCYT1A
HOXB3	PDGFC
HOXB3	PHF8
HOXB3	PRSS1
HOXB3	RECQL5
HOXB3	REN
HOXB3	RFC1
HOXB3	ROR2
HOXB3	SATB2
HOXB3	SEC16A
HOXB3	SERPINA6
HOXB3	SLC6A4
HOXB3	SUMO1
HOXB3	TGFA
HOXB3	TGFB3
HOXB3	TIMP2
HOXB3	TPM1
HOXB3	TULP4
HOXB3	WNT3
HOXB3	WNT5B
HOXB3	ZNF385B
HOXB4	GABRB3
HOXB4	SLC6A4
IRF6	AQP7
IRF6	ARHGAP29
IRF6	BMP4
IRF6	CENPJ
IRF6	CR1
IRF6	JAG2
IRF6	KISS1R
IRF6	MGAM
IRF6	MID1
IRF6	MTHFD1
IRF6	NTN1
IRF6	ROR2
IRF6	TOX3
IRF6	TYMS
IRF6	WNT5B
MAFB	ADGRL2
MAFB	AQP7
MAFB	CR1
MAFB	CRISPLD2
MAFB	CYP1A1
MAFB	DMD
MAFB	EIF2B3
MAFB	EVC2
MAFB	EYA1
MAFB	F13A1
MAFB	FAM49A
MAFB	FGF1
MAFB	FGF18
MAFB	FGF2
MAFB	FGFR1
MAFB	FGFR2
MAFB	GABRB3
MAFB	GAD1
MAFB	JAG2
MAFB	KIF7
MAFB	KISS1R
MAFB	MID1
MAFB	MROH7
MAFB	MTHFR
MAFB	MTRR
MAFB	NTN1
MAFB	PDGFC
MAFB	PRSS1
MAFB	RAD51
MAFB	REN
MAFB	ROR2
MAFB	SATB2
MAFB	SEC16A
MAFB	STK32B
MAFB	SUMO1
MAFB	TGFB1
MAFB	TIMP2
MAFB	TPM1
MAFB	TULP4
MAFB	VAX1
MAFB	WNT10A
MAFB	WNT3
MAFB	WNT5A
MAFB	WNT5B
MAFB	WNT6
MAFB	YOD1
MSX1	ABCB1
MSX1	ADGRL2
MSX1	BMPR1B
MSX1	CYP2E1
MSX1	EYA1
MSX1	GABRB3
MSX1	KIF2A
MSX1	MGAM
MSX1	MTHFR
MSX1	RFC1
MSX1	TGFA
MSX1	TGFB3
MSX1	WNT5B
MSX1	ZNF385B
MSX2	ABCA4
MSX2	ABCB1
MSX2	ADGRL2
MSX2	BHMT2
MSX2	BMPR1B
MSX2	CYP2E1
MSX2	DHFR
MSX2	EYA1
MSX2	FGF1
MSX2	FZD6
MSX2	GABRB3
MSX2	KIF2A
MSX2	MGAM
MSX2	MID1
MSX2	MTHFR
MSX2	NAT1
MSX2	REN
MSX2	RFC1
MSX2	SERPINA6
MSX2	SLC6A4
MSX2	TGFA
MSX2	TPM1
MSX2	WNT3
NR1B1	COL21A1
NR1B1	FGFR1
NR1B1	NTN1
NR1B1	PHF8
NR1B1	REN
NR1B1	SUMO1
NR1B1	SYNE3
NR1B1	TOX3
OSF2	BMPR1B
OSF2	FGFR1
OSF2	TIMP2
OSF2	TULP4
PAX3	WNT3
PAX6	ABCB1
PAX6	ADGRL2
PAX6	GABRB3
PAX6	MGAM
PAX7	ADGRL2
PAX7	ASS1
PAX7	AXIN2
PAX7	BHMT2
PAX7	BMP4
PAX7	CR1
PAX7	CYP2E1
PAX7	FGF1
PAX7	GABRB3
PAX7	MTHFR
PAX7	MTR
PAX7	NAT2
PAX7	SATB2
PAX7	SERPINA6
PAX7	SLC6A4
PAX7	STK32B
PAX7	TGFA
RUNX2	CHD7
RUNX2	DMD
RUNX2	EFNB1
RUNX2	EYA1
RUNX2	FGF18
RUNX2	NAT1
RUNX2	PHF8
RUNX2	SYNE3
RUNX2	WNT5A
RUNX2	WNT5B
RUNX2	ZNF385B
SMAD1	ABCB1
SMAD1	AQP7
SMAD1	ASS1
SMAD1	BLM
SMAD1	BMP4
SMAD1	BMPR1B
SMAD1	BRIP1
SMAD1	CDH1
SMAD1	CENPJ
SMAD1	COL4A2
SMAD1	COL4A3
SMAD1	DHFR
SMAD1	DMD
SMAD1	EIF2B3
SMAD1	EVC
SMAD1	EYA1
SMAD1	F13A1
SMAD1	FGF2
SMAD1	FGF3
SMAD1	FGFR1
SMAD1	GABRB3
SMAD1	MID1
SMAD1	MTHFD1
SMAD1	MTR
SMAD1	NAT1
SMAD1	NAT2
SMAD1	NECTIN2
SMAD1	NOG
SMAD1	PARVA
SMAD1	RECQL5
SMAD1	REN
SMAD1	ROR2
SMAD1	SATB2
SMAD1	SERPINA6
SMAD1	SYNE3
SMAD1	TGFA
SMAD1	TGFB2
SMAD1	TIMP2
SMAD1	WNT3A
SMAD2	ADAMTS20
SMAD2	ADH1C
SMAD2	AQP7
SMAD2	AXIN2
SMAD2	BLM
SMAD2	BMP4
SMAD2	BMPR1B
SMAD2	CDH1
SMAD2	CHD7
SMAD2	COL21A1
SMAD2	CRISPLD2
SMAD2	CYP1A1
SMAD2	CYP2E1
SMAD2	DMD
SMAD2	DVL2
SMAD2	EFNB1
SMAD2	EVC2
SMAD2	EYA1
SMAD2	F13A1
SMAD2	FGF1
SMAD2	FGFR1
SMAD2	FGFR2
SMAD2	FOXE1
SMAD2	FOXF2
SMAD2	GABRB3
SMAD2	JAG2
SMAD2	LACTB
SMAD2	MMP3
SMAD2	MTRR
SMAD2	NAT1
SMAD2	NECTIN1
SMAD2	NECTIN2
SMAD2	NECTIN3
SMAD2	NOG
SMAD2	NTN1
SMAD2	PARVA
SMAD2	PEMT
SMAD2	RFC1
SMAD2	RHPN2
SMAD2	SATB2
SMAD2	SEC16A
SMAD2	SERPINA6
SMAD2	STK32B
SMAD2	SUMO1
SMAD2	SYNE3
SMAD2	TANC2
SMAD2	TGFA
SMAD2	TGFB2
SMAD2	TGFB3
SMAD2	TNS1
SMAD2	TPM1
SMAD2	TULP4
SMAD2	WNT5B
SMAD2	WNT9B
SMAD2	YOD1
SMAD	ASS1
SMAD	CENPJ
SMAD	CHD7
SMAD	CLPTM1
SMAD	CRISPLD2
SMAD	CYP2E1
SMAD	DCAF7
SMAD	DVL2
SMAD	EVC2
SMAD	FGF1
SMAD	FGFR2
SMAD	GREM1
SMAD	KIF7
SMAD	KISS1R
SMAD	MID1
SMAD	MTRR
SMAD	NAT1
SMAD	NOG
SMAD	RECQL5
SMAD	REG3A
SMAD	STK32B
SMAD	SYNE3
SMAD	TEX11
SMAD	TGFB2
SMAD	ZNF385B
SOX9	ADH1C
SOX9	AQP7
SOX9	BMPR1B
SOX9	BRIP1
SOX9	CENPJ
SOX9	COL4A2
SOX9	CR1
SOX9	CYP2E1
SOX9	DMD
SOX9	EVC
SOX9	FAM49A
SOX9	FGFR1
SOX9	FOXF2
SOX9	GAD1
SOX9	GCH1
SOX9	GSTP1
SOX9	JARID2
SOX9	KIF2A
SOX9	KIF7
SOX9	MTHFD1
SOX9	MTHFR
SOX9	MTRR
SOX9	NAT1
SOX9	NECTIN2
SOX9	NECTIN3
SOX9	RFC1
SOX9	SATB2
SOX9	SLC6A4
SOX9	STK32B
SOX9	TEX11
SOX9	TIMP2
SOX9	TPM1
SOX9	VAX1
SOX9	WNT3
SOX9	WNT3A
SOX9	WNT5B
SOX9	YOD1
TBX22	TEX11
TFAP2A	ARHGAP29
TFAP2A	DCAF7
TFAP2A	FGFR1
TFAP2A	GSTM1
TFAP2A	NECTIN1
TFAP2A	NOG
TFAP2A	PKP1
TFAP2A	PRSS35
TFAP2A	SATB2
TFAP2A	VAX1

## Sheet: Table S2 - TF-miRNA
Table S2. Regulatory relationships among miRNAs, TFs and genes
TF-miRNA pairs
TF	miRNA
AML3	hsa-mir-550a-1
AML3	hsa-mir-550a-2
AML3	hsa-mir-550a-3
BCL3	hsa-mir-374a
DLX1	hsa-mir-124-1
DLX1	hsa-mir-124-2
DLX1	hsa-mir-124-3
DLX1	hsa-mir-27b
DLX1	hsa-mir-3678
DLX1	hsa-mir-374b
DLX1	hsa-mir-503
DLX1	hsa-mir-550a-1
DLX1	hsa-mir-550a-2
DLX1	hsa-mir-550a-3
DLX3	hsa-mir-124-2
DLX3	hsa-mir-124-3
DLX3	hsa-mir-374b
DLX3	hsa-mir-550a-2
E2F1	hsa-mir-124-2
E2F1	hsa-mir-124-3
E2F1	hsa-mir-203a
E2F1	hsa-mir-27b
E2F1	hsa-mir-550a-2
E2F1	hsa-mir-655
EN2	hsa-mir-3678
EN2	hsa-mir-374a
EN2	hsa-mir-550a-1
EN2	hsa-mir-550a-2
EN2	hsa-mir-550a-3
FOXG1	hsa-mir-3678
FOXG1	hsa-mir-503
FOXG1	hsa-mir-550a-2
FOXP2	hsa-mir-503
GLI2	hsa-mir-1271
GLI2	hsa-mir-376b
HOXB3	hsa-mir-124-1
HOXB3	hsa-mir-124-2
HOXB3	hsa-mir-124-3
HOXB3	hsa-mir-27b
HOXB3	hsa-mir-503
HOXB3	hsa-mir-550a-1
HOXB3	hsa-mir-550a-2
HOXB3	hsa-mir-550a-3
IRF6	hsa-mir-124-2
IRF6	hsa-mir-3678
MAFB	hsa-mir-27b
MAFB	hsa-mir-376b
MAFB	hsa-mir-381
MAFB	hsa-mir-550a-2
MSX1	hsa-mir-124-2
MSX1	hsa-mir-374b
MSX1	hsa-mir-550a-2
MSX1	hsa-mir-550a-3
MSX2	hsa-mir-124-1
MSX2	hsa-mir-124-2
MSX2	hsa-mir-550a-1
MSX2	hsa-mir-550a-2
MSX2	hsa-mir-550a-3
NR1B1	hsa-mir-124-2
PAX6	hsa-mir-550a-2
PAX7	hsa-mir-550a-1
PAX7	hsa-mir-550a-2
RUNX2	hsa-mir-124-3
SMAD1	hsa-mir-124-1
SMAD1	hsa-mir-497
SMAD1	hsa-mir-550a-1
SMAD1	hsa-mir-550a-2
SMAD2	hsa-mir-124-2
SMAD2	hsa-mir-27b
SMAD2	hsa-mir-550a-2
SMAD	hsa-mir-1271
SMAD	hsa-mir-27b
SOX9	hsa-mir-124-3
SOX9	hsa-mir-27b
SOX9	hsa-mir-503
SOX9	hsa-mir-550a-2
