# Supplementary material for: Network-based identification of critical regulators as putative drivers of human cleft lip
Source: BMC Med Genomics. 2019 Jan 31;12(Suppl 1):16. doi: 10.1186/s12920-018-0458-3 (PMC6357351; doi:10.1186/s12920-018-0458-3)
Supplement: Supplementary file 3 — Table S3. 3-node feed forward loops (FFLs). (XLSX 12 kb) [file 12920_2018_458_MOESM3_ESM.xlsx]

## Sheet: Table S3 - Motif A
Table S3. 3-node feed forward loops (FFLs)
Motif A
TF-miRNA pair	miRNA-Gene pair	TF-Gene pair
BCL3~hsa-mir-374a	hsa-mir-374a~YOD1	BCL3~YOD1
DLX1~hsa-mir-27b	hsa-mir-27b~COL21A1	DLX1~COL21A1
DLX1~hsa-mir-27b	hsa-mir-27b~EYA1	DLX1~EYA1
DLX1~hsa-mir-27b	hsa-mir-27b~GABRB3	DLX1~GABRB3
DLX1~hsa-mir-27b	hsa-mir-27b~SATB2	DLX1~SATB2
DLX1~hsa-mir-27b	hsa-mir-27b~SUMO1	DLX1~SUMO1
DLX1~hsa-mir-374b	hsa-mir-374b~CHD7	DLX1~CHD7
DLX1~hsa-mir-374b	hsa-mir-374b~DMD	DLX1~DMD
DLX1~hsa-mir-374b	hsa-mir-374b~EYA1	DLX1~EYA1
DLX1~hsa-mir-374b	hsa-mir-374b~FGFR2	DLX1~FGFR2
DLX1~hsa-mir-374b	hsa-mir-374b~HECTD1	DLX1~HECTD1
DLX1~hsa-mir-374b	hsa-mir-374b~JARID2	DLX1~JARID2
DLX1~hsa-mir-374b	hsa-mir-374b~NOG	DLX1~NOG
DLX1~hsa-mir-374b	hsa-mir-374b~TGFA	DLX1~TGFA
DLX1~hsa-mir-374b	hsa-mir-374b~WNT5A	DLX1~WNT5A
DLX1~hsa-mir-374b	hsa-mir-374b~WNT5B	DLX1~WNT5B
DLX1~hsa-mir-503	hsa-mir-503~JARID2	DLX1~JARID2
DLX3~hsa-mir-374b	hsa-mir-374b~CHD7	DLX3~CHD7
DLX3~hsa-mir-374b	hsa-mir-374b~DMD	DLX3~DMD
DLX3~hsa-mir-374b	hsa-mir-374b~EYA1	DLX3~EYA1
DLX3~hsa-mir-374b	hsa-mir-374b~TGFA	DLX3~TGFA
DLX3~hsa-mir-374b	hsa-mir-374b~WNT5A	DLX3~WNT5A
E2F1~hsa-mir-27b	hsa-mir-27b~COL21A1	E2F1~COL21A1
E2F1~hsa-mir-27b	hsa-mir-27b~DVL2	E2F1~DVL2
E2F1~hsa-mir-27b	hsa-mir-27b~EYA1	E2F1~EYA1
E2F1~hsa-mir-27b	hsa-mir-27b~GABRB3	E2F1~GABRB3
E2F1~hsa-mir-27b	hsa-mir-27b~GCH1	E2F1~GCH1
E2F1~hsa-mir-27b	hsa-mir-27b~GREM1	E2F1~GREM1
E2F1~hsa-mir-27b	hsa-mir-27b~SATB2	E2F1~SATB2
E2F1~hsa-mir-27b	hsa-mir-27b~SUMO1	E2F1~SUMO1
EN2~hsa-mir-374a	hsa-mir-374a~DMD	EN2~DMD
EN2~hsa-mir-374a	hsa-mir-374a~EYA1	EN2~EYA1
EN2~hsa-mir-374a	hsa-mir-374a~FGFR2	EN2~FGFR2
EN2~hsa-mir-374a	hsa-mir-374a~TGFA	EN2~TGFA
EN2~hsa-mir-374a	hsa-mir-374a~WNT5A	EN2~WNT5A
EN2~hsa-mir-374a	hsa-mir-374a~WNT5B	EN2~WNT5B
HOXB3~hsa-mir-27b	hsa-mir-27b~EYA1	HOXB3~EYA1
HOXB3~hsa-mir-27b	hsa-mir-27b~GABRB3	HOXB3~GABRB3
HOXB3~hsa-mir-27b	hsa-mir-27b~SATB2	HOXB3~SATB2
HOXB3~hsa-mir-27b	hsa-mir-27b~SUMO1	HOXB3~SUMO1
MAFB~hsa-mir-27b	hsa-mir-27b~EYA1	MAFB~EYA1
MAFB~hsa-mir-27b	hsa-mir-27b~GABRB3	MAFB~GABRB3
MAFB~hsa-mir-27b	hsa-mir-27b~SATB2	MAFB~SATB2
MAFB~hsa-mir-27b	hsa-mir-27b~SUMO1	MAFB~SUMO1
MAFB~hsa-mir-376b	hsa-mir-376b~CRISPLD2	MAFB~CRISPLD2
MAFB~hsa-mir-381	hsa-mir-381~FGFR2	MAFB~FGFR2
MAFB~hsa-mir-381	hsa-mir-381~GABRB3	MAFB~GABRB3
MAFB~hsa-mir-381	hsa-mir-381~GAD1	MAFB~GAD1
MAFB~hsa-mir-381	hsa-mir-381~JAG2	MAFB~JAG2
MAFB~hsa-mir-381	hsa-mir-381~MID1	MAFB~MID1
MAFB~hsa-mir-381	hsa-mir-381~PDGFC	MAFB~PDGFC
MAFB~hsa-mir-381	hsa-mir-381~WNT5A	MAFB~WNT5A
MSX1~hsa-mir-374b	hsa-mir-374b~EYA1	MSX1~EYA1
MSX1~hsa-mir-374b	hsa-mir-374b~TGFA	MSX1~TGFA
MSX1~hsa-mir-374b	hsa-mir-374b~WNT5B	MSX1~WNT5B
SMAD1~hsa-mir-497	hsa-mir-497~EYA1	SMAD1~EYA1
SMAD1~hsa-mir-497	hsa-mir-497~FGF2	SMAD1~FGF2
SMAD1~hsa-mir-497	hsa-mir-497~FGFR1	SMAD1~FGFR1
SMAD1~hsa-mir-497	hsa-mir-497~SATB2	SMAD1~SATB2
SMAD1~hsa-mir-497	hsa-mir-497~WNT3A	SMAD1~WNT3A
SMAD2~hsa-mir-27b	hsa-mir-27b~COL21A1	SMAD2~COL21A1
SMAD2~hsa-mir-27b	hsa-mir-27b~DVL2	SMAD2~DVL2
SMAD2~hsa-mir-27b	hsa-mir-27b~EYA1	SMAD2~EYA1
SMAD2~hsa-mir-27b	hsa-mir-27b~GABRB3	SMAD2~GABRB3
SMAD2~hsa-mir-27b	hsa-mir-27b~SATB2	SMAD2~SATB2
SMAD2~hsa-mir-27b	hsa-mir-27b~SUMO1	SMAD2~SUMO1
SMAD~hsa-mir-27b	hsa-mir-27b~DVL2	SMAD~DVL2
SMAD~hsa-mir-27b	hsa-mir-27b~GREM1	SMAD~GREM1
SOX9~hsa-mir-27b	hsa-mir-27b~GCH1	SOX9~GCH1
SOX9~hsa-mir-27b	hsa-mir-27b~SATB2	SOX9~SATB2
SOX9~hsa-mir-503	hsa-mir-503~JARID2	SOX9~JARID2

## Sheet: Table S3 - Motif B
Table S3. 3-node feed forward loops (FFLs)
Motif B
miRNA-TF pair	TF-Gene pair	miRNA-Gene pair
hsa-mir-27b~BCL3	BCL3~GABRB3	hsa-mir-27b~GABRB3
hsa-mir-27b~BCL3	BCL3~GREM1	hsa-mir-27b~GREM1
hsa-mir-27b~EN2	EN2~EYA1	hsa-mir-27b~EYA1
hsa-mir-27b~EN2	EN2~GABRB3	hsa-mir-27b~GABRB3
hsa-mir-27b~EN2	EN2~SATB2	hsa-mir-27b~SATB2
hsa-mir-27b~EN2	EN2~SUMO1	hsa-mir-27b~SUMO1
hsa-mir-497~EN2	EN2~EYA1	hsa-mir-497~EYA1
hsa-mir-497~EN2	EN2~FGF2	hsa-mir-497~FGF2
hsa-mir-497~EN2	EN2~FGFR1	hsa-mir-497~FGFR1
hsa-mir-497~EN2	EN2~FGFR2	hsa-mir-497~FGFR2
hsa-mir-497~EN2	EN2~SATB2	hsa-mir-497~SATB2
hsa-mir-300~FOXP2	FOXP2~TANC2	hsa-mir-300~TANC2
hsa-mir-381~FOXP2	FOXP2~TANC2	hsa-mir-381~TANC2
hsa-mir-27b~HOXB3	HOXB3~EYA1	hsa-mir-27b~EYA1
hsa-mir-27b~HOXB3	HOXB3~GABRB3	hsa-mir-27b~GABRB3
hsa-mir-27b~HOXB3	HOXB3~SATB2	hsa-mir-27b~SATB2
hsa-mir-27b~HOXB3	HOXB3~SUMO1	hsa-mir-27b~SUMO1
hsa-mir-374a~HOXB3	HOXB3~DMD	hsa-mir-374a~DMD
hsa-mir-374a~HOXB3	HOXB3~EYA1	hsa-mir-374a~EYA1
hsa-mir-374a~HOXB3	HOXB3~FGFR2	hsa-mir-374a~FGFR2
hsa-mir-374a~HOXB3	HOXB3~HECTD1	hsa-mir-374a~HECTD1
hsa-mir-374a~HOXB3	HOXB3~NOG	hsa-mir-374a~NOG
hsa-mir-374a~HOXB3	HOXB3~TGFA	hsa-mir-374a~TGFA
hsa-mir-374a~HOXB3	HOXB3~WNT5B	hsa-mir-374a~WNT5B
hsa-mir-374b~HOXB3	HOXB3~DMD	hsa-mir-374b~DMD
hsa-mir-374b~HOXB3	HOXB3~EYA1	hsa-mir-374b~EYA1
hsa-mir-374b~HOXB3	HOXB3~FGFR2	hsa-mir-374b~FGFR2
hsa-mir-374b~HOXB3	HOXB3~HECTD1	hsa-mir-374b~HECTD1
hsa-mir-374b~HOXB3	HOXB3~NOG	hsa-mir-374b~NOG
hsa-mir-374b~HOXB3	HOXB3~TGFA	hsa-mir-374b~TGFA
hsa-mir-374b~HOXB3	HOXB3~WNT5B	hsa-mir-374b~WNT5B
hsa-mir-374a~MSX1	MSX1~EYA1	hsa-mir-374a~EYA1
hsa-mir-374a~MSX1	MSX1~TGFA	hsa-mir-374a~TGFA
hsa-mir-374a~MSX1	MSX1~WNT5B	hsa-mir-374a~WNT5B
hsa-mir-374b~MSX1	MSX1~EYA1	hsa-mir-374b~EYA1
hsa-mir-374b~MSX1	MSX1~TGFA	hsa-mir-374b~TGFA
hsa-mir-374b~MSX1	MSX1~WNT5B	hsa-mir-374b~WNT5B
hsa-mir-374a~RUNX2	RUNX2~CHD7	hsa-mir-374a~CHD7
hsa-mir-374a~RUNX2	RUNX2~DMD	hsa-mir-374a~DMD
hsa-mir-374a~RUNX2	RUNX2~EYA1	hsa-mir-374a~EYA1
hsa-mir-374a~RUNX2	RUNX2~WNT5A	hsa-mir-374a~WNT5A
hsa-mir-374a~RUNX2	RUNX2~WNT5B	hsa-mir-374a~WNT5B
hsa-mir-374b~RUNX2	RUNX2~CHD7	hsa-mir-374b~CHD7
hsa-mir-374b~RUNX2	RUNX2~DMD	hsa-mir-374b~DMD
hsa-mir-374b~RUNX2	RUNX2~EYA1	hsa-mir-374b~EYA1
hsa-mir-374b~RUNX2	RUNX2~WNT5A	hsa-mir-374b~WNT5A
hsa-mir-374b~RUNX2	RUNX2~WNT5B	hsa-mir-374b~WNT5B
hsa-mir-27b~SMAD1	SMAD1~EYA1	hsa-mir-27b~EYA1
hsa-mir-27b~SMAD1	SMAD1~GABRB3	hsa-mir-27b~GABRB3
hsa-mir-27b~SMAD1	SMAD1~SATB2	hsa-mir-27b~SATB2

## Sheet: Table S3 - Motif C
Table S3. 3-node feed forward loops (FFLs)
Motif C
miRNA-TF pair	TF-Gene pair	miRNA-Gene pair	TF-miRNA pair
hsa-mir-27b~HOXB3	HOXB3~EYA1	hsa-mir-27b~EYA1	HOXB3~hsa-mir-27b
hsa-mir-27b~HOXB3	HOXB3~GABRB3	hsa-mir-27b~GABRB3	HOXB3~hsa-mir-27b
hsa-mir-27b~HOXB3	HOXB3~SATB2	hsa-mir-27b~SATB2	HOXB3~hsa-mir-27b
hsa-mir-27b~HOXB3	HOXB3~SUMO1	hsa-mir-27b~SUMO1	HOXB3~hsa-mir-27b
hsa-mir-374b~MSX1	MSX1~EYA1	hsa-mir-374b~EYA1	MSX1~hsa-mir-374b
hsa-mir-374b~MSX1	MSX1~TGFA	hsa-mir-374b~TGFA	MSX1~hsa-mir-374b
hsa-mir-374b~MSX1	MSX1~WNT5B	hsa-mir-374b~WNT5B	MSX1~hsa-mir-374b
