# Supplementary material for: Network-based identification of critical regulators as putative drivers of human cleft lip
Source: BMC Med Genomics. 2019 Jan 31;12(Suppl 1):16. doi: 10.1186/s12920-018-0458-3 (PMC6357351; doi:10.1186/s12920-018-0458-3)
Supplement: Supplementary file 4 — Table S4. Regulatory relationships among miRNAs, TFs and genes in the combined network. (XLSX 13 kb) [file 12920_2018_458_MOESM4_ESM.xlsx]

## Sheet: S4 - regulation relationships
Table S4. Regulatory relationships among miRNAs, TFs and genes in the combined network
TF/miRNA	Target	Relationship
hsa-mir-27b	COL21A1	miRNA-Gene
hsa-mir-27b	DVL2	miRNA-Gene
hsa-mir-27b	EYA1	miRNA-Gene
hsa-mir-27b	GABRB3	miRNA-Gene
hsa-mir-27b	GCH1	miRNA-Gene
hsa-mir-27b	GREM1	miRNA-Gene
hsa-mir-27b	SATB2	miRNA-Gene
hsa-mir-27b	SUMO1	miRNA-Gene
hsa-mir-300	TANC2	miRNA-Gene
hsa-mir-374a	CHD7	miRNA-Gene
hsa-mir-374a	DMD	miRNA-Gene
hsa-mir-374a	EYA1	miRNA-Gene
hsa-mir-374a	FGFR2	miRNA-Gene
hsa-mir-374a	HECTD1	miRNA-Gene
hsa-mir-374a	NOG	miRNA-Gene
hsa-mir-374a	TGFA	miRNA-Gene
hsa-mir-374a	WNT5A	miRNA-Gene
hsa-mir-374a	WNT5B	miRNA-Gene
hsa-mir-374a	YOD1	miRNA-Gene
hsa-mir-374b	CHD7	miRNA-Gene
hsa-mir-374b	DMD	miRNA-Gene
hsa-mir-374b	EYA1	miRNA-Gene
hsa-mir-374b	FGFR2	miRNA-Gene
hsa-mir-374b	HECTD1	miRNA-Gene
hsa-mir-374b	JARID2	miRNA-Gene
hsa-mir-374b	NOG	miRNA-Gene
hsa-mir-374b	TGFA	miRNA-Gene
hsa-mir-374b	WNT5A	miRNA-Gene
hsa-mir-374b	WNT5B	miRNA-Gene
hsa-mir-376b	CRISPLD2	miRNA-Gene
hsa-mir-381	FGFR2	miRNA-Gene
hsa-mir-381	GABRB3	miRNA-Gene
hsa-mir-381	GAD1	miRNA-Gene
hsa-mir-381	JAG2	miRNA-Gene
hsa-mir-381	MID1	miRNA-Gene
hsa-mir-381	PDGFC	miRNA-Gene
hsa-mir-381	TANC2	miRNA-Gene
hsa-mir-381	WNT5A	miRNA-Gene
hsa-mir-497	EYA1	miRNA-Gene
hsa-mir-497	FGF2	miRNA-Gene
hsa-mir-497	FGFR1	miRNA-Gene
hsa-mir-497	FGFR2	miRNA-Gene
hsa-mir-497	SATB2	miRNA-Gene
hsa-mir-497	WNT3A	miRNA-Gene
hsa-mir-503	JARID2	miRNA-Gene
hsa-mir-27b	BCL3	miRNA-TF
hsa-mir-27b	EN2	miRNA-TF
hsa-mir-27b	HOXB3	miRNA-TF
hsa-mir-27b	SMAD1	miRNA-TF
hsa-mir-300	FOXP2	miRNA-TF
hsa-mir-374a	HOXB3	miRNA-TF
hsa-mir-374a	MSX1	miRNA-TF
hsa-mir-374a	RUNX2	miRNA-TF
hsa-mir-374b	HOXB3	miRNA-TF
hsa-mir-374b	MSX1	miRNA-TF
hsa-mir-374b	RUNX2	miRNA-TF
hsa-mir-381	FOXP2	miRNA-TF
hsa-mir-497	EN2	miRNA-TF
BCL3	GABRB3	TF-Gene
BCL3	GREM1	TF-Gene
BCL3	YOD1	TF-Gene
DLX1	CHD7	TF-Gene
DLX1	COL21A1	TF-Gene
DLX1	DMD	TF-Gene
DLX1	EYA1	TF-Gene
DLX1	FGFR2	TF-Gene
DLX1	GABRB3	TF-Gene
DLX1	HECTD1	TF-Gene
DLX1	JARID2	TF-Gene
DLX1	NOG	TF-Gene
DLX1	SATB2	TF-Gene
DLX1	SUMO1	TF-Gene
DLX1	TGFA	TF-Gene
DLX1	WNT5A	TF-Gene
DLX1	WNT5B	TF-Gene
DLX3	CHD7	TF-Gene
DLX3	DMD	TF-Gene
DLX3	EYA1	TF-Gene
DLX3	TGFA	TF-Gene
DLX3	WNT5A	TF-Gene
E2F1	COL21A1	TF-Gene
E2F1	DVL2	TF-Gene
E2F1	EYA1	TF-Gene
E2F1	GABRB3	TF-Gene
E2F1	GCH1	TF-Gene
E2F1	GREM1	TF-Gene
E2F1	SATB2	TF-Gene
E2F1	SUMO1	TF-Gene
EN2	DMD	TF-Gene
EN2	EYA1	TF-Gene
EN2	FGF2	TF-Gene
EN2	FGFR1	TF-Gene
EN2	FGFR2	TF-Gene
EN2	GABRB3	TF-Gene
EN2	SATB2	TF-Gene
EN2	SUMO1	TF-Gene
EN2	TGFA	TF-Gene
EN2	WNT5A	TF-Gene
EN2	WNT5B	TF-Gene
FOXP2	TANC2	TF-Gene
HOXB3	DMD	TF-Gene
HOXB3	EYA1	TF-Gene
HOXB3	FGFR2	TF-Gene
HOXB3	GABRB3	TF-Gene
HOXB3	HECTD1	TF-Gene
HOXB3	NOG	TF-Gene
HOXB3	SATB2	TF-Gene
HOXB3	SUMO1	TF-Gene
HOXB3	TGFA	TF-Gene
HOXB3	WNT5B	TF-Gene
MAFB	CRISPLD2	TF-Gene
MAFB	EYA1	TF-Gene
MAFB	FGFR2	TF-Gene
MAFB	GABRB3	TF-Gene
MAFB	GAD1	TF-Gene
MAFB	JAG2	TF-Gene
MAFB	MID1	TF-Gene
MAFB	PDGFC	TF-Gene
MAFB	SATB2	TF-Gene
MAFB	SUMO1	TF-Gene
MAFB	WNT5A	TF-Gene
MSX1	EYA1	TF-Gene
MSX1	TGFA	TF-Gene
MSX1	WNT5B	TF-Gene
RUNX2	CHD7	TF-Gene
RUNX2	DMD	TF-Gene
RUNX2	EYA1	TF-Gene
RUNX2	WNT5A	TF-Gene
RUNX2	WNT5B	TF-Gene
SMAD	DVL2	TF-Gene
SMAD	GREM1	TF-Gene
SMAD1	EYA1	TF-Gene
SMAD1	FGF2	TF-Gene
SMAD1	FGFR1	TF-Gene
SMAD1	GABRB3	TF-Gene
SMAD1	SATB2	TF-Gene
SMAD1	WNT3A	TF-Gene
SMAD2	COL21A1	TF-Gene
SMAD2	DVL2	TF-Gene
SMAD2	EYA1	TF-Gene
SMAD2	GABRB3	TF-Gene
SMAD2	SATB2	TF-Gene
SMAD2	SUMO1	TF-Gene
SOX9	GCH1	TF-Gene
SOX9	JARID2	TF-Gene
SOX9	SATB2	TF-Gene
BCL3	hsa-mir-374a	TF-miRNA
DLX1	hsa-mir-27b	TF-miRNA
DLX1	hsa-mir-374b	TF-miRNA
DLX1	hsa-mir-503	TF-miRNA
DLX3	hsa-mir-374b	TF-miRNA
E2F1	hsa-mir-27b	TF-miRNA
EN2	hsa-mir-374a	TF-miRNA
HOXB3	hsa-mir-27b	TF-miRNA
MAFB	hsa-mir-27b	TF-miRNA
MAFB	hsa-mir-376b	TF-miRNA
MAFB	hsa-mir-381	TF-miRNA
MSX1	hsa-mir-374b	TF-miRNA
SMAD	hsa-mir-27b	TF-miRNA
SMAD1	hsa-mir-497	TF-miRNA
SMAD2	hsa-mir-27b	TF-miRNA
SOX9	hsa-mir-27b	TF-miRNA
SOX9	hsa-mir-503	TF-miRNA
