# Supplementary material for: Network-based identification of critical regulators as putative drivers of human cleft lip
Source: BMC Med Genomics. 2019 Jan 31;12(Suppl 1):16. doi: 10.1186/s12920-018-0458-3 (PMC6357351; doi:10.1186/s12920-018-0458-3)
Supplement: Supplementary file 5 — Table S5. Validation of TF-gene pairs using an independent gene expression data set. (XLSX 18 kb) [file 12920_2018_458_MOESM5_ESM.xlsx]

## Sheet: Table S5 - TF-gene validation
Table S5. Validation of TF-gene pairs using an independent gene expression data set
TF	Gene symbol	Pearson correlation coefficient	P-value	Adjusted P-value (BH)
SMAD1	FGFR1	0.880727	6.47727e-12	1.425e-10
DLX1	WNT5B	0.875204	1.28236e-11	2.25696e-10
SMAD1	SATB2	0.864049	4.64097e-11	6.80675e-10
HOXB3	HECTD1	-0.854356	1.2987e-10	1.63265e-09
MAFB	WNT5A	0.804141	1.01231e-08	1.11354e-07
MAFB	FGFR2	0.799538	1.41671e-08	1.38522e-07
SMAD1	DVL2	0.796693	1.73628e-08	1.52793e-07
DLX1	CHD7	0.788465	3.07263e-08	2.4581e-07
SMAD2	SUMO1	0.778185	6.05913e-08	4.44336e-07
HOXB3	SATB2	-0.748232	3.63058e-07	2.45762e-06
DLX1	JARID2	0.730361	9.43156e-07	5.92841e-06
E2F1	DVL2	0.724532	1.2673e-06	7.43482e-06
SMAD2	DVL2	0.688719	6.70008e-06	3.68505e-05
SMAD2	SATB2	0.680806	9.38324e-06	4.85721e-05
HOXB3	SUMO1	-0.665479	1.75135e-05	8.56214e-05
EN2	SUMO1	-0.641913	4.27765e-05	0.000198123
DLX1	EYA1	0.63781	4.95958e-05	0.000218221
E2F1	SATB2	0.632225	6.04487e-05	0.000253309
HOXB3	FGFR2	-0.628436	6.89839e-05	0.000275936
E2F1	GCH1	-0.627068	7.23215e-05	0.000276708
MAFB	SATB2	0.571406	0.000415933	0.00152509
EN2	FGFR1	-0.556244	0.000635626	0.0022374
BCL3	GABRB3	-0.550154	0.00074943	0.00253653
DLX1	NOG	-0.526478	0.00138147	0.00450256
EN2	WNT5A	-0.521532	0.00156109	0.00490627
RUNX2	CHD7	-0.519087	0.00165723	0.00502883
EN2	SATB2	-0.498912	0.00266908	0.00782931
E2F1	GABRB3	-0.488831	0.00335115	0.00893641
E2F1	SUMO1	0.48922	0.00332226	0.00893641
SMAD1	GREM1	0.4907	0.00321437	0.00893641
HOXB3	TGFA	0.478325	0.00421781	0.0106048
RUNX2	WNT5A	0.478425	0.00420878	0.0106048
HOXB3	WNT5B	-0.460015	0.00619408	0.0151411
SMAD2	EYA1	0.452472	0.00721376	0.0171571
MSX1	EYA1	0.427265	0.0117248	0.0271521
DLX1	DMD	-0.412703	0.0152804	0.0344788
SMAD1	GABRB3	-0.409131	0.0162786	0.0358128
EN2	FGFR2	-0.395435	0.0206258	0.0442699
DLX3	CHD7	-0.383762	0.0250539	0.0524938
MSX1	TGFA	-0.373827	0.0294147	0.0601975
RUNX2	DMD	0.371781	0.0303857	0.0607713
SMAD2	GABRB3	-0.354053	0.0399442	0.076415
SOX9	GCH1	-0.355332	0.0391822	0.076415
DLX3	DMD	0.350197	0.0423154	0.0792288
DLX1	SUMO1	0.344624	0.0459406	0.0808555
MAFB	EYA1	-0.345779	0.0451697	0.0808555
MAFB	PDGFC	0.344692	0.0458949	0.0808555
MAFB	JAG2	0.342045	0.0477009	0.0823074
MSX1	WNT5B	0.339997	0.0491366	0.0831543
EN2	GABRB3	0.335798	0.0521878	0.0866515
DLX1	SATB2	0.331874	0.0551746	0.0899141
SOX9	JARID2	0.329889	0.0567359	0.0907775
DLX3	TGFA	-0.327938	0.0583046	0.0916216
DLX1	GABRB3	-0.325452	0.0603526	0.093176
HOXB3	EYA1	-0.322683	0.0627002	0.0951313
DLX3	EYA1	-0.317702	0.0671038	0.098419
HOXB3	DMD	-0.318387	0.0664842	0.098419
MAFB	CRISPLD2	-0.294448	0.0909512	0.131208
RUNX2	WNT5B	-0.290633	0.0954168	0.13543
DLX3	WNT5A	0.281751	0.106458	0.148703
HOXB3	GABRB3	0.274693	0.115898	0.15936
FOXP2	TANC2	0.262999	0.132898	0.179923
E2F1	EYA1	0.257103	0.142135	0.189513
DLX1	HECTD1	0.253414	0.148148	0.194583
DLX1	FGFR2	-0.243193	0.165773	0.21453
EN2	FGF2	0.239898	0.171762	0.219058
DLX1	TGFA	-0.235333	0.180312	0.226678
DLX1	WNT5A	-0.233893	0.183071	0.226905
SMAD1	EYA1	0.21991	0.211413	0.258394
E2F1	GREM1	0.217439	0.21672	0.261251
EN2	WNT5B	-0.205848	0.242826	0.288766
EN2	EYA1	-0.189416	0.283311	0.332418
EN2	TGFA	0.135698	0.444153	0.501994
MAFB	SUMO1	0.135463	0.444949	0.501994
RUNX2	EYA1	-0.138785	0.433757	0.501994
BCL3	GREM1	-0.118577	0.504185	0.561624
SMAD1	WNT3A	-0.115736	0.514528	0.565981
MAFB	MID1	-0.108387	0.541754	0.588572
EN2	DMD	-0.105907	0.551095	0.591419
SMAD1	FGF2	-0.0954655	0.591224	0.62684
BCL3	YOD1	-0.0929047	0.601258	0.629889
SOX9	SATB2	-0.058954	0.740502	0.766638
MAFB	GAD1	-0.050755	0.775595	0.793632
HOXB3	NOG	0.0110494	0.950547	0.961472
MAFB	GABRB3	-0.00636811	0.971487	0.971487
DLX1	COL21A1	--	--	--
E2F1	COL21A1	--	--	--
SMAD2	COL21A1	--	--	--
