# Supplementary material for: Network-based identification of critical regulators as putative drivers of human cleft lip
Source: BMC Med Genomics. 2019 Jan 31;12(Suppl 1):16. doi: 10.1186/s12920-018-0458-3 (PMC6357351; doi:10.1186/s12920-018-0458-3)
Supplement: Supplementary file 6 — Table S6. Enrichment of GO and KEGG pathway annotations of TFs and genes in each motif network. (XLSX 86 kb) [file 12920_2018_458_MOESM6_ESM.xlsx]

## Sheet: Table S6 - Motif A GO
Table S6. Enrichment of GO and KEGG pathways of TFs and genes in each motif network
GO analysis of TFs and genes in motif A network
Category	Term	Count	%	P-value	Gene symbols	Fold enrichment	FDR
GOTERM_BP_DIRECT	GO:0045944~positive regulation of transcription from RNA polymerase II promoter	18	48.6486	1.56924e-12	WNT5A, FGFR2, E2F1, SATB2, NOG, MAFB, WNT3A, SMAD2, EN2, SMAD1, GREM1, SOX9, DLX3, EYA1, CHD7, MSX1, BCL3, FGF2	8.55861	2.40593e-09
GOTERM_BP_DIRECT	GO:0060021~palate development	8	21.6216	1.78152e-10	WNT5A, SUMO1, SATB2, CHD7, MSX1, GABRB3, WNT3A, SMAD2	49.0994	2.73148e-07
GOTERM_BP_DIRECT	GO:0001701~in utero embryonic development	8	21.6216	9.8072e-08	FGFR2, FGFR1, NOG, CHD7, MSX1, WNT3A, JAG2, SMAD2	19.9548	0.000150367
GOTERM_BP_DIRECT	GO:0051216~cartilage development	6	16.2162	1.3486e-07	HOXB3, WNT5A, NOG, SATB2, SMAD1, SOX9	47.435	0.000206772
GOTERM_BP_DIRECT	GO:0030901~midbrain development	5	13.5135	4.78026e-07	FGFR2, FGFR1, MSX1, SMAD1, EN2	75.233	0.000732923
GOTERM_CC_DIRECT	GO:0005634~nucleus	26	70.2703	9.77473e-07	FGFR2, E2F1, FGFR1, SOX9, GCH1, SUMO1, CHD7, DMD, TGFA, BCL3, PDGFC, YOD1, FGF2, HECTD1, DVL2, SATB2, MAFB, JARID2, SMAD2, SMAD1, EN2, HOXB3, DLX3, EYA1, DLX1, MSX1	2.36492	0.00107227
GOTERM_BP_DIRECT	GO:0034613~cellular protein localization	5	13.5135	1.84193e-06	WNT5A, DVL2, EYA1, DMD, WNT3A	54.2377	0.00282407
GOTERM_BP_DIRECT	GO:0042472~inner ear morphogenesis	5	13.5135	3.98727e-06	FGFR2, FGFR1, CHD7, MAFB, WNT3A	44.8504	0.00611324
GOTERM_BP_DIRECT	GO:0050679~positive regulation of epithelial cell proliferation	5	13.5135	7.09757e-06	FGFR2, EYA1, NOG, TGFA, SOX9	38.8704	0.0108817
GOTERM_BP_DIRECT	GO:0042474~middle ear morphogenesis	4	10.8108	9.22951e-06	FGFR1, EYA1, NOG, MSX1	93.2889	0.01415
GOTERM_BP_DIRECT	GO:0000122~negative regulation of transcription from RNA polymerase II promoter	10	27.027	1.20547e-05	HOXB3, FGFR2, E2F1, FGFR1, NOG, DLX1, SATB2, MSX1, JARID2, SMAD2	6.4784	0.018481
GOTERM_BP_DIRECT	GO:0090103~cochlea morphogenesis	4	10.8108	1.24323e-05	WNT5A, DVL2, EYA1, SOX9	84.8081	0.01906
GOTERM_BP_DIRECT	GO:0009880~embryonic pattern specification	4	10.8108	1.42768e-05	FGFR2, SATB2, SMAD2, SMAD1	81.1208	0.0218874
GOTERM_BP_DIRECT	GO:0030324~lung development	5	13.5135	1.82377e-05	FGFR2, WNT5A, CRISPLD2, SMAD2, FGF2	30.6871	0.0279589
GOTERM_BP_DIRECT	GO:0090090~negative regulation of canonical Wnt signaling pathway	6	16.2162	2.07901e-05	WNT5A, DVL2, NOG, WNT5B, GREM1, SOX9	17.1697	0.0318714
GOTERM_BP_DIRECT	GO:0002053~positive regulation of mesenchymal cell proliferation	4	10.8108	2.087e-05	FGFR2, WNT5A, FGFR1, SOX9	71.7607	0.0319938
GOTERM_BP_DIRECT	GO:0042060~wound healing	5	13.5135	2.23499e-05	WNT5A, NOG, WNT5B, TGFA, FGF2	29.1528	0.0342621
GOTERM_BP_DIRECT	GO:0008284~positive regulation of cell proliferation	8	21.6216	4.15373e-05	FGFR2, FGFR1, WNT3A, TGFA, PDGFC, GREM1, SOX9, FGF2	8.00763	0.0636674
GOTERM_BP_DIRECT	GO:0001837~epithelial to mesenchymal transition	4	10.8108	4.74873e-05	FGFR2, WNT5A, NOG, SOX9	54.8758	0.0727842
GOTERM_MF_DIRECT	GO:0005109~frizzled binding	4	10.8108	5.56242e-05	WNT5A, DVL2, WNT5B, WNT3A	52.1019	0.0638342
GOTERM_BP_DIRECT	GO:0045892~negative regulation of transcription, DNA-templated	8	21.6216	6.40523e-05	WNT5A, E2F1, SUMO1, JARID2, BCL3, SMAD2, GREM1, SOX9	7.47807	0.0981619
GOTERM_BP_DIRECT	GO:0001657~ureteric bud development	4	10.8108	6.65643e-05	FGFR2, FGFR1, SMAD2, SMAD1	49.0994	0.10201
GOTERM_CC_DIRECT	GO:0009986~cell surface	8	21.6216	7.80895e-05	FGFR2, WNT5A, WNT5B, DMD, WNT3A, TGFA, PDGFC, GREM1	7.26997	0.08563
GOTERM_BP_DIRECT	GO:0045893~positive regulation of transcription, DNA-templated	8	21.6216	7.81202e-05	WNT5A, DVL2, E2F1, WNT3A, BCL3, SMAD2, SOX9, FGF2	7.24574	0.119709
GOTERM_BP_DIRECT	GO:0001658~branching involved in ureteric bud morphogenesis	4	10.8108	9.0067e-05	EYA1, GREM1, SOX9, FGF2	44.4233	0.138004
GOTERM_BP_DIRECT	GO:0045165~cell fate commitment	4	10.8108	0.000118417	FGFR2, WNT5A, WNT5B, SMAD2	40.5604	0.181407
GOTERM_BP_DIRECT	GO:0051781~positive regulation of cell division	4	10.8108	0.000126311	FGFR2, TGFA, PDGFC, FGF2	39.6974	0.193489
GOTERM_MF_DIRECT	GO:0003682~chromatin binding	7	18.9189	0.000136546	DLX3, DLX1, SATB2, CHD7, JARID2, SMAD2, SOX9	8.39493	0.156633
GOTERM_BP_DIRECT	GO:0001501~skeletal system development	5	13.5135	0.000182443	FGFR1, NOG, CHD7, JAG2, SOX9	17.0235	0.279362
GOTERM_BP_DIRECT	GO:0042475~odontogenesis of dentin-containing tooth	4	10.8108	0.000202044	DLX3, DLX1, MSX1, JAG2	33.9232	0.309332
GOTERM_BP_DIRECT	GO:0035019~somatic stem cell population maintenance	4	10.8108	0.000331629	NOG, SMAD2, SOX9, FGF2	28.7043	0.507257
GOTERM_BP_DIRECT	GO:0071300~cellular response to retinoic acid	4	10.8108	0.000412646	WNT5A, WNT5B, WNT3A, SOX9	26.654	0.630815
GOTERM_MF_DIRECT	GO:0048018~receptor agonist activity	3	8.10811	0.000492078	WNT5A, WNT3A, GREM1	87.9219	0.563418
GOTERM_BP_DIRECT	GO:0061036~positive regulation of cartilage development	3	8.10811	0.00049726	WNT5A, SMAD1, SOX9	87.4583	0.759703
GOTERM_CC_DIRECT	GO:0005788~endoplasmic reticulum lumen	5	13.5135	0.000540292	WNT5A, WNT5B, COL21A1, WNT3A, PDGFC	12.8266	0.5911
GOTERM_BP_DIRECT	GO:0006366~transcription from RNA polymerase II promoter	7	18.9189	0.00060286	DVL2, DLX3, MSX1, MAFB, SMAD2, SMAD1, SOX9	6.36474	0.920341
GOTERM_MF_DIRECT	GO:0043565~sequence-specific DNA binding	7	18.9189	0.000617086	HOXB3, E2F1, DLX3, DLX1, SATB2, MSX1, EN2	6.33671	0.706086
GOTERM_BP_DIRECT	GO:0060324~face development	3	8.10811	0.000632349	HOXB3, WNT5A, CHD7	77.7407	0.965156
GOTERM_MF_DIRECT	GO:0042803~protein homodimerization activity	8	21.6216	0.000640239	FGFR2, FGFR1, NOG, SMAD2, PDGFC, SMAD1, MID1, GCH1	5.13881	0.73249
GOTERM_BP_DIRECT	GO:0090190~positive regulation of branching involved in ureteric bud morphogenesis	3	8.10811	0.000705819	NOG, GREM1, SOX9	73.6491	1.07673
GOTERM_BP_DIRECT	GO:0030198~extracellular matrix organization	5	13.5135	0.00071005	CRISPLD2, WNT3A, BCL3, SOX9, FGF2	11.8991	1.08315
GOTERM_BP_DIRECT	GO:0060045~positive regulation of cardiac muscle cell proliferation	3	8.10811	0.000949739	FGFR2, FGFR1, FGF2	63.6061	1.4463
GOTERM_BP_DIRECT	GO:0060173~limb development	3	8.10811	0.00103883	NOG, CHD7, GREM1	60.8406	1.58096
GOTERM_CC_DIRECT	GO:0031410~cytoplasmic vesicle	5	13.5135	0.00114825	FGFR2, DVL2, FGFR1, TGFA, GCH1	10.4796	1.25243
GOTERM_CC_DIRECT	GO:0043234~protein complex	6	16.2162	0.00121967	EYA1, DMD, BCL3, SMAD1, SOX9, GCH1	7.17292	1.32986
GOTERM_BP_DIRECT	GO:0061098~positive regulation of protein tyrosine kinase activity	3	8.10811	0.00132924	DVL2, WNT3A, GREM1	53.8205	2.01874
GOTERM_MF_DIRECT	GO:0001077~transcriptional activator activity, RNA polymerase II core promoter proximal region sequence-specific binding	5	13.5135	0.00138737	DLX3, MAFB, SMAD2, SMAD1, SOX9	9.93468	1.58108
GOTERM_BP_DIRECT	GO:0060325~face morphogenesis	3	8.10811	0.00176986	NOG, MSX1, CRISPLD2	46.6444	2.67946
GOTERM_BP_DIRECT	GO:0048706~embryonic skeletal system development	3	8.10811	0.00176986	WNT5A, NOG, DLX1	46.6444	2.67946
GOTERM_CC_DIRECT	GO:0005578~proteinaceous extracellular matrix	5	13.5135	0.00186042	WNT5A, WNT5B, COL21A1, CRISPLD2, WNT3A	9.18919	2.02204
GOTERM_BP_DIRECT	GO:0090263~positive regulation of canonical Wnt signaling pathway	4	10.8108	0.00197156	FGFR2, DVL2, WNT3A, FGF2	15.5481	2.98053
GOTERM_BP_DIRECT	GO:0043066~negative regulation of apoptotic process	6	16.2162	0.00237137	WNT5A, MSX1, TGFA, BCL3, GREM1, SOX9	6.15092	3.57471
GOTERM_BP_DIRECT	GO:0007605~sensory perception of sound	4	10.8108	0.00264163	FGFR1, EYA1, CHD7, GABRB3	14.0284	3.97445
GOTERM_MF_DIRECT	GO:0008134~transcription factor binding	5	13.5135	0.00272377	E2F1, SUMO1, MAFB, BCL3, SMAD2	8.25558	3.08246
GOTERM_BP_DIRECT	GO:0048704~embryonic skeletal system morphogenesis	3	8.10811	0.00297963	HOXB3, EYA1, SATB2	35.8803	4.4722
GOTERM_BP_DIRECT	GO:0006355~regulation of transcription, DNA-templated	10	27.027	0.00299546	HOXB3, E2F1, DLX3, EYA1, SUMO1, DLX1, SATB2, CHD7, MSX1, DMD	3.10136	4.49544
GOTERM_MF_DIRECT	GO:0003700~transcription factor activity, sequence-specific DNA binding	8	21.6216	0.00313484	HOXB3, WNT5A, E2F1, DLX3, BCL3, SMAD2, SMAD1, SOX9	3.90357	3.54005
GOTERM_CC_DIRECT	GO:0005576~extracellular region	10	27.027	0.00335943	FGFR2, WNT5A, FGFR1, NOG, WNT5B, COL21A1, CRISPLD2, WNT3A, PDGFC, FGF2	3.05926	3.62416
GOTERM_BP_DIRECT	GO:0045599~negative regulation of fat cell differentiation	3	8.10811	0.00344864	WNT5A, E2F1, WNT3A	33.3175	5.15886
GOTERM_BP_DIRECT	GO:0060348~bone development	3	8.10811	0.00344864	FGFR2, PDGFC, SMAD1	33.3175	5.15886
GOTERM_MF_DIRECT	GO:0016303~1-phosphatidylinositol-3-kinase activity	3	8.10811	0.00357517	FGFR2, FGFR1, FGF2	32.7151	4.02803
GOTERM_BP_DIRECT	GO:0030514~negative regulation of BMP signaling pathway	3	8.10811	0.00394984	WNT5A, NOG, GREM1	31.0963	5.88757
GOTERM_BP_DIRECT	GO:0003151~outflow tract morphogenesis	3	8.10811	0.004124	DVL2, EYA1, NOG	30.4203	6.13956
GOTERM_MF_DIRECT	GO:0005110~frizzled-2 binding	2	5.40541	0.0041425	WNT5A, WNT3A	468.917	4.65343
GOTERM_BP_DIRECT	GO:0035607~fibroblast growth factor receptor signaling pathway involved in orbitofrontal cortex development	2	5.40541	0.00416443	FGFR2, FGFR1	466.444	6.19797
GOTERM_MF_DIRECT	GO:0008201~heparin binding	4	10.8108	0.00437845	FGFR2, FGFR1, CRISPLD2, FGF2	11.7229	4.91244
GOTERM_MF_DIRECT	GO:0008083~growth factor activity	4	10.8108	0.00453296	JAG2, TGFA, PDGFC, FGF2	11.5782	5.08169
GOTERM_BP_DIRECT	GO:0036092~phosphatidylinositol-3-phosphate biosynthetic process	3	8.10811	0.00466752	FGFR2, FGFR1, FGF2	28.5578	6.92191
GOTERM_BP_DIRECT	GO:0048146~positive regulation of fibroblast proliferation	3	8.10811	0.00564272	WNT5A, E2F1, PDGFC	25.9136	8.31037
GOTERM_MF_DIRECT	GO:0005515~protein binding	27	72.973	0.00599443	WNT5A, FGFR2, E2F1, FGFR1, NOG, WNT3A, JAG2, SOX9, GREM1, GCH1, SUMO1, CHD7, DMD, TGFA, BCL3, PDGFC, YOD1, GAD1, FGF2, HECTD1, DVL2, SATB2, MAFB, SMAD2, SMAD1, MID1, EYA1	1.44118	6.66911
GOTERM_BP_DIRECT	GO:0050680~negative regulation of epithelial cell proliferation	3	8.10811	0.00605672	FGFR2, WNT5A, SOX9	24.9881	8.89395
GOTERM_BP_DIRECT	GO:0021847~ventricular zone neuroblast division	2	5.40541	0.00624032	FGFR2, FGFR1	310.963	9.15163
GOTERM_CC_DIRECT	GO:0005667~transcription factor complex	4	10.8108	0.00645798	SATB2, MAFB, SMAD2, SMAD1	10.2081	6.86061
GOTERM_BP_DIRECT	GO:0043406~positive regulation of MAP kinase activity	3	8.10811	0.00670302	FGFR1, PDGFC, FGF2	23.7175	9.79801
GOTERM_BP_DIRECT	GO:0016055~Wnt signaling pathway	4	10.8108	0.0068458	WNT5A, DVL2, WNT5B, WNT3A	9.97742	9.9966
GOTERM_MF_DIRECT	GO:0046934~phosphatidylinositol-4,5-bisphosphate 3-kinase activity	3	8.10811	0.00730471	FGFR2, FGFR1, FGF2	22.6895	8.07166
GOTERM_CC_DIRECT	GO:0030666~endocytic vesicle membrane	3	8.10811	0.00751735	WNT5A, WNT5B, WNT3A	22.3882	7.94427
GOTERM_BP_DIRECT	GO:0014068~positive regulation of phosphatidylinositol 3-kinase signaling	3	8.10811	0.00808522	FGFR1, PDGFC, SOX9	21.5282	11.7034
GOTERM_BP_DIRECT	GO:2000546~positive regulation of endothelial cell chemotaxis to fibroblast growth factor	2	5.40541	0.00831201	FGFR1, FGF2	233.222	12.0125
GOTERM_BP_DIRECT	GO:0048570~notochord morphogenesis	2	5.40541	0.00831201	WNT5A, NOG	233.222	12.0125
GOTERM_BP_DIRECT	GO:0008285~negative regulation of cell proliferation	5	13.5135	0.00895455	MSX1, JARID2, SMAD2, SMAD1, FGF2	5.88945	12.8825
GOTERM_MF_DIRECT	GO:0030618~transforming growth factor beta receptor, pathway-specific cytoplasmic mediator activity	2	5.40541	0.010325	SMAD2, SMAD1	187.567	11.2317
GOTERM_MF_DIRECT	GO:0005007~fibroblast growth factor-activated receptor activity	2	5.40541	0.010325	FGFR2, FGFR1	187.567	11.2317
GOTERM_BP_DIRECT	GO:0048752~semicircular canal morphogenesis	2	5.40541	0.0103795	EYA1, CHD7	186.578	14.7834
GOTERM_BP_DIRECT	GO:0060676~ureteric bud formation	2	5.40541	0.0103795	NOG, GREM1	186.578	14.7834
GOTERM_BP_DIRECT	GO:0001525~angiogenesis	4	10.8108	0.0110617	HOXB3, FGFR2, FGFR1, TGFA	8.36672	15.6795
GOTERM_BP_DIRECT	GO:0014066~regulation of phosphatidylinositol 3-kinase signaling	3	8.10811	0.0114774	FGFR2, FGFR1, FGF2	17.9402	16.2214
GOTERM_BP_DIRECT	GO:0009952~anterior/posterior pattern specification	3	8.10811	0.0120461	HOXB3, MSX1, SMAD2	17.4917	16.9574
GOTERM_BP_DIRECT	GO:1904953~Wnt signaling pathway involved in midbrain dopaminergic neuron differentiation	2	5.40541	0.0124428	WNT5A, WNT3A	155.481	17.4672
GOTERM_BP_DIRECT	GO:0061312~BMP signaling pathway involved in heart development	2	5.40541	0.0124428	NOG, MSX1	155.481	17.4672
GOTERM_BP_DIRECT	GO:0008543~fibroblast growth factor receptor signaling pathway	3	8.10811	0.012627	FGFR2, FGFR1, FGF2	17.065	17.7029
GOTERM_BP_DIRECT	GO:0060070~canonical Wnt signaling pathway	3	8.10811	0.012922	WNT5A, DVL2, WNT3A	16.8594	18.0791
GOTERM_BP_DIRECT	GO:0006338~chromatin remodeling	3	8.10811	0.013825	SATB2, CHD7, SOX9	16.2713	19.2206
GOTERM_BP_DIRECT	GO:0048806~genitalia development	2	5.40541	0.0145019	WNT5A, CHD7	133.27	20.0666
GOTERM_BP_DIRECT	GO:2000049~positive regulation of cell-cell adhesion mediated by cadherin	2	5.40541	0.0145019	WNT5A, WNT3A	133.27	20.0666
GOTERM_BP_DIRECT	GO:0032808~lacrimal gland development	2	5.40541	0.0145019	FGFR2, SOX9	133.27	20.0666
GOTERM_BP_DIRECT	GO:0030916~otic vesicle formation	2	5.40541	0.0145019	FGFR2, SOX9	133.27	20.0666
GOTERM_BP_DIRECT	GO:0010976~positive regulation of neuron projection development	3	8.10811	0.0147547	WNT5A, FGFR1, DMD	15.7228	20.3803
GOTERM_CC_DIRECT	GO:0005615~extracellular space	8	21.6216	0.0148816	WNT5A, NOG, WNT5B, WNT3A, TGFA, PDGFC, GREM1, FGF2	2.92526	15.1662
GOTERM_MF_DIRECT	GO:0046982~protein heterodimerization activity	5	13.5135	0.0151523	SMAD2, SMAD1, SOX9, MID1, GAD1	5.04211	16.0769
GOTERM_CC_DIRECT	GO:0005796~Golgi lumen	3	8.10811	0.0154005	WNT5A, WNT5B, WNT3A	15.3919	15.6551
GOTERM_CC_DIRECT	GO:0005654~nucleoplasm	12	32.4324	0.0155232	FGFR2, E2F1, EYA1, SUMO1, SATB2, MSX1, JARID2, BCL3, SMAD2, SMAD1, SOX9, GCH1	2.12302	15.7704
GOTERM_CC_DIRECT	GO:0071141~SMAD protein complex	2	5.40541	0.0156975	SMAD2, SMAD1	123.135	15.9338
GOTERM_BP_DIRECT	GO:0009887~organ morphogenesis	3	8.10811	0.0157107	FGFR2, PDGFC, FGF2	15.2101	21.5567
GOTERM_BP_DIRECT	GO:0006351~transcription, DNA-templated	10	27.027	0.0163359	HOXB3, E2F1, FGFR1, EYA1, SATB2, CHD7, JARID2, BCL3, SMAD2, SMAD1	2.38591	22.3172
GOTERM_BP_DIRECT	GO:0046854~phosphatidylinositol phosphorylation	3	8.10811	0.0163626	FGFR2, FGFR1, FGF2	14.8865	22.3494
GOTERM_BP_DIRECT	GO:0048762~mesenchymal cell differentiation	2	5.40541	0.0165569	FGFR2, FGFR1	116.611	22.5843
GOTERM_BP_DIRECT	GO:0007183~SMAD protein complex assembly	2	5.40541	0.0165569	SMAD2, SMAD1	116.611	22.5843
GOTERM_BP_DIRECT	GO:0007379~segment specification	2	5.40541	0.0165569	DVL2, MAFB	116.611	22.5843
GOTERM_BP_DIRECT	GO:0010518~positive regulation of phospholipase activity	2	5.40541	0.0165569	FGFR2, FGFR1	116.611	22.5843
GOTERM_BP_DIRECT	GO:0030182~neuron differentiation	3	8.10811	0.0166928	WNT5A, WNT5B, WNT3A	14.7298	22.7481
GOTERM_BP_DIRECT	GO:0000165~MAPK cascade	4	10.8108	0.0170124	FGFR2, FGFR1, SMAD1, FGF2	7.12129	23.1323
GOTERM_BP_DIRECT	GO:0010628~positive regulation of gene expression	4	10.8108	0.0170124	E2F1, NOG, WNT3A, SMAD1	7.12129	23.1323
GOTERM_BP_DIRECT	GO:0031053~primary miRNA processing	2	5.40541	0.0186077	SMAD2, SMAD1	103.654	25.0228
GOTERM_BP_DIRECT	GO:0042473~outer ear morphogenesis	2	5.40541	0.0186077	FGFR1, EYA1	103.654	25.0228
GOTERM_BP_DIRECT	GO:0010863~positive regulation of phospholipase C activity	2	5.40541	0.0186077	FGFR1, FGF2	103.654	25.0228
GOTERM_BP_DIRECT	GO:0016331~morphogenesis of embryonic epithelium	2	5.40541	0.0186077	FGFR2, JAG2	103.654	25.0228
GOTERM_BP_DIRECT	GO:0048015~phosphatidylinositol-mediated signaling	3	8.10811	0.0205109	FGFR2, FGFR1, FGF2	13.2013	27.2215
GOTERM_BP_DIRECT	GO:0035265~organ growth	2	5.40541	0.0206543	FGFR2, SMAD2	93.2889	27.3847
GOTERM_BP_DIRECT	GO:0060174~limb bud formation	2	5.40541	0.0206543	FGFR2, SOX9	93.2889	27.3847
GOTERM_BP_DIRECT	GO:0003149~membranous septum morphogenesis	2	5.40541	0.0206543	FGFR2, NOG	93.2889	27.3847
GOTERM_BP_DIRECT	GO:2000727~positive regulation of cardiac muscle cell differentiation	2	5.40541	0.0206543	WNT3A, GREM1	93.2889	27.3847
GOTERM_BP_DIRECT	GO:0060487~lung epithelial cell differentiation	2	5.40541	0.0206543	EYA1, SOX9	93.2889	27.3847
GOTERM_BP_DIRECT	GO:0060484~lung-associated mesenchyme development	2	5.40541	0.0206543	FGFR2, FGFR1	93.2889	27.3847
GOTERM_BP_DIRECT	GO:0000187~activation of MAPK activity	3	8.10811	0.0208745	WNT5A, TGFA, FGF2	13.0779	27.6346
GOTERM_MF_DIRECT	GO:0031625~ubiquitin protein ligase binding	4	10.8108	0.0213143	SUMO1, SMAD2, YOD1, MID1	6.53542	21.9109
GOTERM_MF_DIRECT	GO:0070411~I-SMAD binding	2	5.40541	0.0225784	SMAD2, SMAD1	85.2576	23.0608
GOTERM_BP_DIRECT	GO:0060445~branching involved in salivary gland morphogenesis	2	5.40541	0.0226968	FGFR2, FGFR1	84.8081	29.6723
GOTERM_BP_DIRECT	GO:0016569~covalent chromatin modification	3	8.10811	0.0231128	SATB2, CHD7, JARID2	12.3835	30.1299
GOTERM_MF_DIRECT	GO:0005088~Ras guanyl-nucleotide exchange factor activity	3	8.10811	0.0236471	FGFR2, FGFR1, FGF2	12.2326	24.0211
GOTERM_BP_DIRECT	GO:0045766~positive regulation of angiogenesis	3	8.10811	0.02388	WNT5A, GREM1, FGF2	12.1681	30.9665
GOTERM_MF_DIRECT	GO:0070410~co-SMAD binding	2	5.40541	0.0246062	SMAD2, SMAD1	78.1528	24.8734
GOTERM_BP_DIRECT	GO:0001706~endoderm formation	2	5.40541	0.0247352	NOG, SMAD2	77.7407	31.888
GOTERM_BP_DIRECT	GO:0090179~planar cell polarity pathway involved in neural tube closure	2	5.40541	0.0247352	WNT5A, DVL2	77.7407	31.888
GOTERM_BP_DIRECT	GO:0007171~activation of transmembrane receptor protein tyrosine kinase activity	2	5.40541	0.0247352	PDGFC, GREM1	77.7407	31.888
GOTERM_BP_DIRECT	GO:0060394~negative regulation of pathway-restricted SMAD protein phosphorylation	2	5.40541	0.0247352	NOG, GREM1	77.7407	31.888
GOTERM_BP_DIRECT	GO:0001759~organ induction	2	5.40541	0.0247352	FGFR1, FGF2	77.7407	31.888
GOTERM_BP_DIRECT	GO:0007417~central nervous system development	3	8.10811	0.0258437	CHD7, JARID2, PDGFC	11.6611	33.0653
GOTERM_BP_DIRECT	GO:0035909~aorta morphogenesis	2	5.40541	0.0267694	EYA1, CHD7	71.7607	34.034
GOTERM_MF_DIRECT	GO:0035326~enhancer binding	2	5.40541	0.0286496	SMAD2, SOX9	66.9881	28.3718
GOTERM_BP_DIRECT	GO:0001934~positive regulation of protein phosphorylation	3	8.10811	0.0286995	DVL2, WNT3A, SOX9	11.0184	36.0115
GOTERM_BP_DIRECT	GO:0043524~negative regulation of neuron apoptotic process	3	8.10811	0.0308136	DLX1, GABRB3, EN2	10.601	38.114
GOTERM_BP_DIRECT	GO:0030502~negative regulation of bone mineralization	2	5.40541	0.0308255	GREM1, SOX9	62.1926	38.1256
GOTERM_BP_DIRECT	GO:0002042~cell migration involved in sprouting angiogenesis	2	5.40541	0.0308255	GREM1, FGF2	62.1926	38.1256
GOTERM_MF_DIRECT	GO:0004713~protein tyrosine kinase activity	3	8.10811	0.0309427	FGFR2, FGFR1, FGF2	10.5771	30.289
GOTERM_BP_DIRECT	GO:0003203~endocardial cushion morphogenesis	2	5.40541	0.0328474	NOG, SOX9	58.3056	40.0754
GOTERM_BP_DIRECT	GO:0030902~hindbrain development	2	5.40541	0.0348651	SMAD1, EN2	54.8758	41.9639
GOTERM_BP_DIRECT	GO:0032331~negative regulation of chondrocyte differentiation	2	5.40541	0.0348651	GREM1, SOX9	54.8758	41.9639
GOTERM_BP_DIRECT	GO:0035567~non-canonical Wnt signaling pathway	2	5.40541	0.0348651	WNT5A, DVL2	54.8758	41.9639
GOTERM_MF_DIRECT	GO:0000978~RNA polymerase II core promoter proximal region sequence-specific DNA binding	4	10.8108	0.0367537	CHD7, MAFB, SMAD2, SMAD1	5.28357	34.9398
GOTERM_BP_DIRECT	GO:0060384~innervation	2	5.40541	0.0368788	CHD7, GABRB3	51.8272	43.7929
GOTERM_BP_DIRECT	GO:0036342~post-anal tail morphogenesis	2	5.40541	0.0368788	WNT5A, WNT3A	51.8272	43.7929
GOTERM_BP_DIRECT	GO:0010880~regulation of release of sequestered calcium ion into cytosol by sarcoplasmic reticulum	2	5.40541	0.0368788	CHD7, DMD	51.8272	43.7929
GOTERM_BP_DIRECT	GO:0023019~signal transduction involved in regulation of gene expression	2	5.40541	0.0388885	MSX1, SMAD2	49.0994	45.5645
GOTERM_BP_DIRECT	GO:0050767~regulation of neurogenesis	2	5.40541	0.0388885	HOXB3, CHD7	49.0994	45.5645
GOTERM_BP_DIRECT	GO:0018108~peptidyl-tyrosine phosphorylation	3	8.10811	0.0403351	FGFR2, FGFR1, FGF2	9.14597	46.8072
GOTERM_BP_DIRECT	GO:0030879~mammary gland development	2	5.40541	0.0428955	WNT3A, SOX9	44.4233	48.9421
GOTERM_BP_DIRECT	GO:1904886~beta-catenin destruction complex disassembly	2	5.40541	0.0448929	DVL2, WNT3A	42.404	50.5516
GOTERM_BP_DIRECT	GO:0031334~positive regulation of protein complex assembly	2	5.40541	0.0448929	SUMO1, FGF2	42.404	50.5516
GOTERM_MF_DIRECT	GO:0017134~fibroblast growth factor binding	2	5.40541	0.0466445	FGFR2, FGFR1	40.7754	42.209
GOTERM_BP_DIRECT	GO:0002092~positive regulation of receptor internalization	2	5.40541	0.0488756	WNT3A, GREM1	38.8704	53.6203
GOTERM_BP_DIRECT	GO:0009954~proximal/distal pattern formation	2	5.40541	0.0488756	DLX1, GREM1	38.8704	53.6203
GOTERM_CC_DIRECT	GO:0045202~synapse	3	8.10811	0.0495779	SUMO1, GABRB3, DMD	8.16366	42.7538
GOTERM_BP_DIRECT	GO:0070374~positive regulation of ERK1 and ERK2 cascade	3	8.10811	0.0513406	FGFR2, PDGFC, FGF2	7.99619	55.4295
GOTERM_MF_DIRECT	GO:0005125~cytokine activity	3	8.10811	0.0513792	WNT5A, GREM1, FGF2	7.9929	45.4193
GOTERM_BP_DIRECT	GO:0048843~negative regulation of axon extension involved in axon guidance	2	5.40541	0.0528421	WNT5A, WNT3A	35.8803	56.4989
GOTERM_BP_DIRECT	GO:0048863~stem cell differentiation	2	5.40541	0.0548194	MSX1, JARID2	34.5514	57.8706
GOTERM_BP_DIRECT	GO:0060349~bone morphogenesis	2	5.40541	0.0548194	FGFR2, MSX1	34.5514	57.8706
GOTERM_BP_DIRECT	GO:0043392~negative regulation of DNA binding	2	5.40541	0.0567926	E2F1, SUMO1	33.3175	59.1991
GOTERM_BP_DIRECT	GO:0035116~embryonic hindlimb morphogenesis	2	5.40541	0.0567926	CHD7, MSX1	33.3175	59.1991
GOTERM_BP_DIRECT	GO:0007389~pattern specification process	2	5.40541	0.0567926	EYA1, MID1	33.3175	59.1991
GOTERM_BP_DIRECT	GO:0021983~pituitary gland development	2	5.40541	0.0567926	NOG, MSX1	33.3175	59.1991
GOTERM_BP_DIRECT	GO:0001707~mesoderm formation	2	5.40541	0.0567926	NOG, SMAD2	33.3175	59.1991
GOTERM_BP_DIRECT	GO:0034504~protein localization to nucleus	2	5.40541	0.0607271	MSX1, SOX9	31.0963	61.732
GOTERM_BP_DIRECT	GO:0030217~T cell differentiation	2	5.40541	0.0607271	CHD7, JAG2	31.0963	61.732
GOTERM_BP_DIRECT	GO:0030513~positive regulation of BMP signaling pathway	2	5.40541	0.0626883	MSX1, SMAD2	30.0932	62.939
GOTERM_BP_DIRECT	GO:0048701~embryonic cranial skeleton morphogenesis	2	5.40541	0.0626883	FGFR2, SMAD2	30.0932	62.939
GOTERM_BP_DIRECT	GO:0048705~skeletal system morphogenesis	2	5.40541	0.0646456	FGFR2, FGFR1	29.1528	64.108
GOTERM_BP_DIRECT	GO:0045747~positive regulation of Notch signaling pathway	2	5.40541	0.0665989	EYA1, JAG2	28.2694	65.2402
GOTERM_BP_DIRECT	GO:0045787~positive regulation of cell cycle	2	5.40541	0.0685483	FGFR2, FGFR1	27.4379	66.3367
GOTERM_MF_DIRECT	GO:0019904~protein domain specific binding	3	8.10811	0.0689567	WNT5A, DVL2, WNT3A	6.76322	55.9653
GOTERM_MF_DIRECT	GO:0000977~RNA polymerase II regulatory region sequence-specific DNA binding	3	8.10811	0.0689567	DLX1, MSX1, JARID2	6.76322	55.9653
GOTERM_BP_DIRECT	GO:0048565~digestive tract development	2	5.40541	0.0704937	FGFR2, PDGFC	26.654	67.3987
GOTERM_BP_DIRECT	GO:0048536~spleen development	2	5.40541	0.0724351	JARID2, BCL3	25.9136	68.4272
GOTERM_BP_DIRECT	GO:0002062~chondrocyte differentiation	2	5.40541	0.0782358	FGFR1, WNT5B	23.9202	71.3226
GOTERM_BP_DIRECT	GO:0030326~embryonic limb morphogenesis	2	5.40541	0.0801615	FGFR1, GREM1	23.3222	72.2275
GOTERM_BP_DIRECT	GO:0048538~thymus development	2	5.40541	0.0859153	JARID2, MAFB	21.6951	74.775
GOTERM_BP_DIRECT	GO:0030155~regulation of cell adhesion	2	5.40541	0.0859153	JAG2, SOX9	21.6951	74.775
GOTERM_BP_DIRECT	GO:0010595~positive regulation of endothelial cell migration	2	5.40541	0.0916341	WNT5A, FGF2	20.2802	77.0891
GOTERM_BP_DIRECT	GO:0032729~positive regulation of interferon-gamma production	2	5.40541	0.0916341	WNT5A, BCL3	20.2802	77.0891
GOTERM_BP_DIRECT	GO:0007275~multicellular organism development	4	10.8108	0.0936638	HOXB3, WNT5A, WNT5B, EN2	3.58115	77.8616
GOTERM_CC_DIRECT	GO:0005886~plasma membrane	13	35.1351	0.0937375	DVL2, WNT5A, FGFR2, FGFR1, SUMO1, WNT5B, GABRB3, DMD, WNT3A, JAG2, TGFA, PDGFC, GAD1	1.55376	66.0311
GOTERM_BP_DIRECT	GO:0071560~cellular response to transforming growth factor beta stimulus	2	5.40541	0.0973182	WNT5A, SOX9	19.0385	79.1913
GOTERM_CC_DIRECT	GO:0016328~lateral plasma membrane	2	5.40541	0.099631	DVL2, DMD	18.5864	68.3773

## Sheet: Table S6 - Motif B GO 
Table S6. Enrichment of GO and KEGG pathway annotations of TFs and genes in each motif network
GO analysis of TFs and genes in motif B network
Category	GO term	Count	%	P-value	Gene symbol	Fold enrichment	FDR
GOTERM_BP_DIRECT	GO:0045944~positive regulation of transcription from RNA polymerase II promoter	12	52.1739	9.95529e-09	FGFR2, WNT5A, EYA1, NOG, SATB2, CHD7, MSX1, BCL3, SMAD1, EN2, GREM1, FGF2	8.93073	1.46488e-05
GOTERM_BP_DIRECT	GO:0060021~palate development	6	26.087	4.12067e-08	WNT5A, SUMO1, SATB2, CHD7, MSX1, GABRB3	57.6384	6.06341e-05
GOTERM_BP_DIRECT	GO:0030901~midbrain development	5	21.7391	6.79101e-08	FGFR2, FGFR1, MSX1, SMAD1, EN2	117.756	9.99271e-05
GOTERM_BP_DIRECT	GO:0051216~cartilage development	5	21.7391	9.58954e-07	HOXB3, WNT5A, NOG, SATB2, SMAD1	61.8718	0.00141105
GOTERM_BP_DIRECT	GO:0042474~middle ear morphogenesis	4	17.3913	2.1932e-06	FGFR1, EYA1, NOG, MSX1	146.017	0.00322716
GOTERM_BP_DIRECT	GO:0042060~wound healing	5	21.7391	3.27284e-06	WNT5A, NOG, WNT5B, TGFA, FGF2	45.6304	0.00481574
GOTERM_BP_DIRECT	GO:0001701~in utero embryonic development	6	26.087	3.66578e-06	FGFR2, FGFR1, NOG, CHD7, MSX1, TANC2	23.4252	0.00539391
GOTERM_BP_DIRECT	GO:0002053~positive regulation of mesenchymal cell proliferation	4	17.3913	4.97662e-06	FGFR2, WNT5A, FGFR1, FOXP2	112.321	0.00732265
GOTERM_CC_DIRECT	GO:0005634~nucleus	17	73.913	1.44795e-05	FGFR2, FGFR1, SATB2, EN2, SMAD1, FOXP2, HOXB3, SUMO1, EYA1, CHD7, MSX1, DMD, TGFA, BCL3, RUNX2, FGF2, HECTD1	2.60059	0.0150704
GOTERM_BP_DIRECT	GO:0050679~positive regulation of epithelial cell proliferation	4	17.3913	6.36367e-05	FGFR2, EYA1, NOG, TGFA	48.6725	0.0935981
GOTERM_BP_DIRECT	GO:0060324~face development	3	13.0435	0.000247535	HOXB3, WNT5A, CHD7	121.681	0.36362
GOTERM_BP_DIRECT	GO:0000122~negative regulation of transcription from RNA polymerase II promoter	7	30.4348	0.000251734	HOXB3, FGFR2, FGFR1, NOG, SATB2, MSX1, FOXP2	7.09807	0.369777
GOTERM_BP_DIRECT	GO:0008284~positive regulation of cell proliferation	6	26.087	0.000286946	FGFR2, FGFR1, TGFA, GREM1, RUNX2, FGF2	9.40026	0.4214
GOTERM_CC_DIRECT	GO:0009986~cell surface	6	26.087	0.000313057	FGFR2, WNT5A, WNT5B, DMD, TGFA, GREM1	9.17008	0.325374
GOTERM_BP_DIRECT	GO:0060045~positive regulation of cardiac muscle cell proliferation	3	13.0435	0.000372545	FGFR2, FGFR1, FGF2	99.5573	0.546786
GOTERM_BP_DIRECT	GO:0045892~negative regulation of transcription, DNA-templated	6	26.087	0.00039332	WNT5A, SUMO1, BCL3, GREM1, RUNX2, FOXP2	8.7786	0.577196
GOTERM_BP_DIRECT	GO:0009880~embryonic pattern specification	3	13.0435	0.000407701	FGFR2, SATB2, SMAD1	95.2287	0.598242
GOTERM_BP_DIRECT	GO:0060173~limb development	3	13.0435	0.000407701	NOG, CHD7, GREM1	95.2287	0.598242
GOTERM_BP_DIRECT	GO:0007605~sensory perception of sound	4	17.3913	0.000670005	FGFR1, EYA1, CHD7, GABRB3	21.9575	0.981369
GOTERM_BP_DIRECT	GO:0001837~epithelial to mesenchymal transition	3	13.0435	0.000896179	FGFR2, WNT5A, NOG	64.4194	1.31062
GOTERM_BP_DIRECT	GO:0001657~ureteric bud development	3	13.0435	0.00111946	FGFR2, FGFR1, SMAD1	57.6384	1.63466
GOTERM_BP_DIRECT	GO:0002062~chondrocyte differentiation	3	13.0435	0.00117904	FGFR1, WNT5B, RUNX2	56.1605	1.72095
GOTERM_BP_DIRECT	GO:0048704~embryonic skeletal system morphogenesis	3	13.0435	0.00117904	HOXB3, EYA1, SATB2	56.1605	1.72095
GOTERM_BP_DIRECT	GO:0090090~negative regulation of canonical Wnt signaling pathway	4	17.3913	0.00120743	WNT5A, NOG, WNT5B, GREM1	17.9162	1.76205
GOTERM_MF_DIRECT	GO:0016303~1-phosphatidylinositol-3-kinase activity	3	13.0435	0.00129066	FGFR2, FGFR1, FGF2	53.5338	1.36696
GOTERM_BP_DIRECT	GO:0001658~branching involved in ureteric bud morphogenesis	3	13.0435	0.00136672	EYA1, GREM1, FGF2	52.1491	1.99234
GOTERM_BP_DIRECT	GO:0034613~cellular protein localization	3	13.0435	0.00143226	WNT5A, EYA1, DMD	50.9363	2.08693
GOTERM_BP_DIRECT	GO:0030514~negative regulation of BMP signaling pathway	3	13.0435	0.00156776	WNT5A, NOG, GREM1	48.6725	2.28226
GOTERM_BP_DIRECT	GO:0045165~cell fate commitment	3	13.0435	0.00163772	FGFR2, WNT5A, WNT5B	47.6144	2.38297
GOTERM_BP_DIRECT	GO:0051781~positive regulation of cell division	3	13.0435	0.00170916	FGFR2, TGFA, FGF2	46.6013	2.48569
GOTERM_BP_DIRECT	GO:0036092~phosphatidylinositol-3-phosphate biosynthetic process	3	13.0435	0.00185641	FGFR2, FGFR1, FGF2	44.6992	2.69714
GOTERM_BP_DIRECT	GO:0042472~inner ear morphogenesis	3	13.0435	0.00208823	FGFR2, FGFR1, CHD7	42.1204	3.02914
GOTERM_MF_DIRECT	GO:0000979~RNA polymerase II core promoter sequence-specific DNA binding	3	13.0435	0.00225738	HOXB3, SMAD1, RUNX2	40.3852	2.37971
GOTERM_BP_DIRECT	GO:0006355~regulation of transcription, DNA-templated	8	34.7826	0.00232992	HOXB3, EYA1, SUMO1, SATB2, CHD7, MSX1, DMD, RUNX2	3.88344	3.37414
GOTERM_BP_DIRECT	GO:0035607~fibroblast growth factor receptor signaling pathway involved in orbitofrontal cortex development	2	8.69565	0.00261866	FGFR2, FGFR1	730.087	3.78482
GOTERM_BP_DIRECT	GO:0043066~negative regulation of apoptotic process	5	21.7391	0.00264074	WNT5A, MSX1, TGFA, BCL3, GREM1	8.02293	3.81616
GOTERM_MF_DIRECT	GO:0046934~phosphatidylinositol-4,5-bisphosphate 3-kinase activity	3	13.0435	0.00266463	FGFR2, FGFR1, FGF2	37.1283	2.80353
GOTERM_BP_DIRECT	GO:0045669~positive regulation of osteoblast differentiation	3	13.0435	0.00276985	SMAD1, RUNX2, FGF2	36.5043	3.99922
GOTERM_BP_DIRECT	GO:0001525~angiogenesis	4	17.3913	0.00295328	HOXB3, FGFR2, FGFR1, TGFA	13.0957	4.25871
GOTERM_MF_DIRECT	GO:0043565~sequence-specific DNA binding	5	21.7391	0.00346176	HOXB3, SATB2, MSX1, EN2, FOXP2	7.40655	3.62826
GOTERM_BP_DIRECT	GO:0021847~ventricular zone neuroblast division	2	8.69565	0.00392553	FGFR2, FGFR1	486.725	5.62333
GOTERM_BP_DIRECT	GO:0002051~osteoblast fate commitment	2	8.69565	0.00392553	SMAD1, RUNX2	486.725	5.62333
GOTERM_BP_DIRECT	GO:0030324~lung development	3	13.0435	0.0044038	FGFR2, WNT5A, FGF2	28.8192	6.28795
GOTERM_BP_DIRECT	GO:0030509~BMP signaling pathway	3	13.0435	0.0044038	NOG, SMAD1, RUNX2	28.8192	6.28795
GOTERM_BP_DIRECT	GO:0014066~regulation of phosphatidylinositol 3-kinase signaling	3	13.0435	0.00463288	FGFR2, FGFR1, FGF2	28.0803	6.60473
GOTERM_BP_DIRECT	GO:0000165~MAPK cascade	4	17.3913	0.00464329	FGFR2, FGFR1, SMAD1, FGF2	11.1464	6.6191
GOTERM_BP_DIRECT	GO:0008543~fibroblast growth factor receptor signaling pathway	3	13.0435	0.00510729	FGFR2, FGFR1, FGF2	26.7105	7.2576
GOTERM_BP_DIRECT	GO:2000546~positive regulation of endothelial cell chemotaxis to fibroblast growth factor	2	8.69565	0.00523077	FGFR1, FGF2	365.043	7.42682
GOTERM_BP_DIRECT	GO:0048570~notochord morphogenesis	2	8.69565	0.00523077	WNT5A, NOG	365.043	7.42682
GOTERM_MF_DIRECT	GO:0003700~transcription factor activity, sequence-specific DNA binding	6	26.087	0.00560501	HOXB3, WNT5A, BCL3, SMAD1, RUNX2, FOXP2	4.79075	5.81436
GOTERM_BP_DIRECT	GO:0010976~positive regulation of neuron projection development	3	13.0435	0.00598909	WNT5A, FGFR1, DMD	24.6097	8.45981
GOTERM_MF_DIRECT	GO:0005007~fibroblast growth factor-activated receptor activity	2	8.69565	0.00620529	FGFR2, FGFR1	306.927	6.41853
GOTERM_BP_DIRECT	GO:0048752~semicircular canal morphogenesis	2	8.69565	0.00653437	EYA1, CHD7	292.035	9.19594
GOTERM_BP_DIRECT	GO:0060676~ureteric bud formation	2	8.69565	0.00653437	NOG, GREM1	292.035	9.19594
GOTERM_BP_DIRECT	GO:0046854~phosphatidylinositol phosphorylation	3	13.0435	0.00665859	FGFR2, FGFR1, FGF2	23.3006	9.36287
GOTERM_BP_DIRECT	GO:0030182~neuron differentiation	3	13.0435	0.00679641	WNT5A, WNT5B, RUNX2	23.0554	9.54773
GOTERM_BP_DIRECT	GO:0061312~BMP signaling pathway involved in heart development	2	8.69565	0.00783635	NOG, MSX1	243.362	10.9314
GOTERM_BP_DIRECT	GO:0048015~phosphatidylinositol-mediated signaling	3	13.0435	0.00839748	FGFR2, FGFR1, FGF2	20.6628	11.6697
GOTERM_BP_DIRECT	GO:0000187~activation of MAPK activity	3	13.0435	0.00855068	WNT5A, TGFA, FGF2	20.4697	11.8703
GOTERM_MF_DIRECT	GO:0005088~Ras guanyl-nucleotide exchange factor activity	3	13.0435	0.00887797	FGFR2, FGFR1, FGF2	20.017	9.06616
GOTERM_BP_DIRECT	GO:0048806~genitalia development	2	8.69565	0.00913669	WNT5A, CHD7	208.596	12.6337
GOTERM_BP_DIRECT	GO:0060501~positive regulation of epithelial cell proliferation involved in lung morphogenesis	2	8.69565	0.00913669	FGFR2, FOXP2	208.596	12.6337
GOTERM_MF_DIRECT	GO:0000978~RNA polymerase II core promoter proximal region sequence-specific DNA binding	4	17.3913	0.00925954	CHD7, SMAD1, RUNX2, FOXP2	8.64584	9.43856
GOTERM_BP_DIRECT	GO:0045766~positive regulation of angiogenesis	3	13.0435	0.00982133	WNT5A, GREM1, FGF2	19.0457	13.5178
GOTERM_BP_DIRECT	GO:0006351~transcription, DNA-templated	8	34.7826	0.0100513	HOXB3, FGFR1, EYA1, SATB2, CHD7, BCL3, SMAD1, FOXP2	2.98757	13.8128
GOTERM_BP_DIRECT	GO:0048762~mesenchymal cell differentiation	2	8.69565	0.0104354	FGFR2, FGFR1	182.522	14.3036
GOTERM_BP_DIRECT	GO:0010518~positive regulation of phospholipase activity	2	8.69565	0.0104354	FGFR2, FGFR1	182.522	14.3036
GOTERM_BP_DIRECT	GO:0040036~regulation of fibroblast growth factor receptor signaling pathway	2	8.69565	0.0104354	FGFR2, RUNX2	182.522	14.3036
GOTERM_CC_DIRECT	GO:0043234~protein complex	4	17.3913	0.0112737	EYA1, DMD, BCL3, SMAD1	8.04237	11.1315
GOTERM_MF_DIRECT	GO:0042803~protein homodimerization activity	5	21.7391	0.0115328	FGFR2, FGFR1, NOG, SMAD1, FOXP2	5.2556	11.6288
GOTERM_MF_DIRECT	GO:0004713~protein tyrosine kinase activity	3	13.0435	0.0117302	FGFR2, FGFR1, FGF2	17.3079	11.8166
GOTERM_BP_DIRECT	GO:0010863~positive regulation of phospholipase C activity	2	8.69565	0.0117325	FGFR1, FGF2	162.242	15.9417
GOTERM_BP_DIRECT	GO:1901522~positive regulation of transcription from RNA polymerase II promoter involved in cellular response to chemical stimulus	2	8.69565	0.0117325	SMAD1, RUNX2	162.242	15.9417
GOTERM_BP_DIRECT	GO:0042473~outer ear morphogenesis	2	8.69565	0.0117325	FGFR1, EYA1	162.242	15.9417
GOTERM_BP_DIRECT	GO:0003149~membranous septum morphogenesis	2	8.69565	0.013028	FGFR2, NOG	146.017	17.5486
GOTERM_BP_DIRECT	GO:0060484~lung-associated mesenchyme development	2	8.69565	0.013028	FGFR2, FGFR1	146.017	17.5486
GOTERM_BP_DIRECT	GO:0001501~skeletal system development	3	13.0435	0.013718	FGFR1, NOG, CHD7	15.9873	18.3927
GOTERM_BP_DIRECT	GO:0060445~branching involved in salivary gland morphogenesis	2	8.69565	0.0143218	FGFR2, FGFR1	132.743	19.1249
GOTERM_BP_DIRECT	GO:0001759~organ induction	2	8.69565	0.0156141	FGFR1, FGF2	121.681	20.6711
GOTERM_BP_DIRECT	GO:0060394~negative regulation of pathway-restricted SMAD protein phosphorylation	2	8.69565	0.0156141	NOG, GREM1	121.681	20.6711
GOTERM_CC_DIRECT	GO:0005615~extracellular space	6	26.087	0.0164284	WNT5A, NOG, WNT5B, TGFA, GREM1, FGF2	3.68982	15.8374
GOTERM_MF_DIRECT	GO:0008201~heparin binding	3	13.0435	0.0166594	FGFR2, FGFR1, FGF2	14.3872	16.3928
GOTERM_BP_DIRECT	GO:0035909~aorta morphogenesis	2	8.69565	0.0169047	EYA1, CHD7	112.321	22.1878
GOTERM_BP_DIRECT	GO:0018108~peptidyl-tyrosine phosphorylation	3	13.0435	0.0169079	FGFR2, FGFR1, FGF2	14.3154	22.1916
GOTERM_CC_DIRECT	GO:0045202~synapse	3	13.0435	0.0182002	SUMO1, GABRB3, DMD	13.7298	17.4022
GOTERM_BP_DIRECT	GO:0002042~cell migration involved in sprouting angiogenesis	2	8.69565	0.0194811	GREM1, FGF2	97.3449	25.1351
GOTERM_MF_DIRECT	GO:0048018~receptor agonist activity	2	8.69565	0.0197281	WNT5A, GREM1	95.9148	19.1319
GOTERM_MF_DIRECT	GO:0005125~cytokine activity	3	13.0435	0.0199306	WNT5A, GREM1, FGF2	13.0793	19.3097
GOTERM_CC_DIRECT	GO:0005667~transcription factor complex	3	13.0435	0.0205302	SATB2, SMAD1, RUNX2	12.8761	19.4199
GOTERM_BP_DIRECT	GO:0061036~positive regulation of cartilage development	2	8.69565	0.0207668	WNT5A, SMAD1	91.2609	26.5667
GOTERM_MF_DIRECT	GO:0005515~protein binding	17	73.913	0.0210173	FGFR2, WNT5A, FGFR1, SATB2, NOG, SMAD1, GREM1, FOXP2, SUMO1, EYA1, CHD7, DMD, TGFA, BCL3, RUNX2, FGF2, HECTD1	1.48485	20.2582
GOTERM_BP_DIRECT	GO:0030902~hindbrain development	2	8.69565	0.022051	SMAD1, EN2	85.8926	27.9711
GOTERM_BP_DIRECT	GO:0002076~osteoblast development	2	8.69565	0.022051	SATB2, RUNX2	85.8926	27.9711
GOTERM_BP_DIRECT	GO:0010880~regulation of release of sequestered calcium ion into cytosol by sarcoplasmic reticulum	2	8.69565	0.0233335	CHD7, DMD	81.1208	29.3487
GOTERM_BP_DIRECT	GO:0060384~innervation	2	8.69565	0.0233335	CHD7, GABRB3	81.1208	29.3487
GOTERM_BP_DIRECT	GO:0090190~positive regulation of branching involved in ureteric bud morphogenesis	2	8.69565	0.0246145	NOG, GREM1	76.8513	30.7
GOTERM_BP_DIRECT	GO:0050767~regulation of neurogenesis	2	8.69565	0.0246145	HOXB3, CHD7	76.8513	30.7
GOTERM_MF_DIRECT	GO:0017134~fibroblast growth factor binding	2	8.69565	0.0282421	FGFR2, FGFR1	66.7233	26.311
GOTERM_BP_DIRECT	GO:0031334~positive regulation of protein complex assembly	2	8.69565	0.0284477	SUMO1, FGF2	66.3715	34.6012
GOTERM_BP_DIRECT	GO:0090103~cochlea morphogenesis	2	8.69565	0.0284477	WNT5A, EYA1	66.3715	34.6012
GOTERM_BP_DIRECT	GO:0045893~positive regulation of transcription, DNA-templated	4	17.3913	0.0286397	WNT5A, BCL3, RUNX2, FGF2	5.67058	34.7911
GOTERM_BP_DIRECT	GO:0007275~multicellular organism development	4	17.3913	0.0295048	HOXB3, WNT5A, WNT5B, EN2	5.60527	35.6404
GOTERM_CC_DIRECT	GO:0031410~cytoplasmic vesicle	3	13.0435	0.0295981	FGFR2, FGFR1, TGFA	10.5749	26.8554
GOTERM_CC_DIRECT	GO:0005654~nucleoplasm	8	34.7826	0.0313807	FGFR2, EYA1, SUMO1, SATB2, MSX1, BCL3, SMAD1, RUNX2	2.38036	28.2419
GOTERM_CC_DIRECT	GO:0005576~extracellular region	6	26.087	0.0328878	FGFR2, WNT5A, FGFR1, NOG, WNT5B, FGF2	3.08707	29.3956
GOTERM_BP_DIRECT	GO:0048863~stem cell differentiation	2	8.69565	0.0348045	MSX1, RUNX2	54.0805	40.6228
GOTERM_BP_DIRECT	GO:0060349~bone morphogenesis	2	8.69565	0.0348045	FGFR2, MSX1	54.0805	40.6228
GOTERM_BP_DIRECT	GO:0035116~embryonic hindlimb morphogenesis	2	8.69565	0.0360711	CHD7, MSX1	52.1491	41.7591
GOTERM_BP_DIRECT	GO:0021983~pituitary gland development	2	8.69565	0.0360711	NOG, MSX1	52.1491	41.7591
GOTERM_BP_DIRECT	GO:0060325~face morphogenesis	2	8.69565	0.0385995	NOG, MSX1	48.6725	43.967
GOTERM_BP_DIRECT	GO:0048706~embryonic skeletal system development	2	8.69565	0.0385995	WNT5A, NOG	48.6725	43.967
GOTERM_BP_DIRECT	GO:0030217~T cell differentiation	2	8.69565	0.0385995	CHD7, RUNX2	48.6725	43.967
GOTERM_BP_DIRECT	GO:0048701~embryonic cranial skeleton morphogenesis	2	8.69565	0.0398614	FGFR2, RUNX2	47.1024	45.0395
GOTERM_BP_DIRECT	GO:0045595~regulation of cell differentiation	2	8.69565	0.0411216	FGFR1, RUNX2	45.6304	46.0915
GOTERM_BP_DIRECT	GO:0035115~embryonic forelimb morphogenesis	2	8.69565	0.0411216	MSX1, RUNX2	45.6304	46.0915
GOTERM_BP_DIRECT	GO:0048705~skeletal system morphogenesis	2	8.69565	0.0411216	FGFR2, FGFR1	45.6304	46.0915
GOTERM_BP_DIRECT	GO:0045787~positive regulation of cell cycle	2	8.69565	0.0436374	FGFR2, FGFR1	42.9463	48.1356
GOTERM_BP_DIRECT	GO:0048286~lung alveolus development	2	8.69565	0.0436374	FGFR2, FOXP2	42.9463	48.1356
GOTERM_MF_DIRECT	GO:0005109~frizzled binding	2	8.69565	0.0438672	WNT5A, WNT5B	42.6288	38.0022
GOTERM_BP_DIRECT	GO:0048469~cell maturation	2	8.69565	0.0461468	FGFR1, RUNX2	40.5604	50.1025
GOTERM_BP_DIRECT	GO:0030326~embryonic limb morphogenesis	2	8.69565	0.0511469	FGFR1, GREM1	36.5043	53.816
GOTERM_BP_DIRECT	GO:0060348~bone development	2	8.69565	0.0536376	FGFR2, SMAD1	34.766	55.568
GOTERM_BP_DIRECT	GO:0032729~positive regulation of interferon-gamma production	2	8.69565	0.0586002	WNT5A, BCL3	31.7429	58.8759
GOTERM_BP_DIRECT	GO:0003151~outflow tract morphogenesis	2	8.69565	0.0586002	EYA1, NOG	31.7429	58.8759
GOTERM_BP_DIRECT	GO:0010595~positive regulation of endothelial cell migration	2	8.69565	0.0586002	WNT5A, FGF2	31.7429	58.8759
GOTERM_BP_DIRECT	GO:0007519~skeletal muscle tissue development	2	8.69565	0.0647685	DMD, FOXP2	28.6309	62.6675
GOTERM_BP_DIRECT	GO:0042475~odontogenesis of dentin-containing tooth	2	8.69565	0.0696753	MSX1, RUNX2	26.5486	65.4483
GOTERM_BP_DIRECT	GO:0050680~negative regulation of epithelial cell proliferation	2	8.69565	0.0708982	FGFR2, WNT5A	26.0745	66.1106
GOTERM_BP_DIRECT	GO:0042733~embryonic digit morphogenesis	2	8.69565	0.0708982	WNT5A, NOG	26.0745	66.1106
GOTERM_CC_DIRECT	GO:0030666~endocytic vesicle membrane	2	8.69565	0.0734002	WNT5A, WNT5B	25.1019	54.7739
GOTERM_BP_DIRECT	GO:0043406~positive regulation of MAP kinase activity	2	8.69565	0.0745576	FGFR1, FGF2	24.7487	68.0225
GOTERM_BP_DIRECT	GO:0048661~positive regulation of smooth muscle cell proliferation	2	8.69565	0.0757743	FGFR2, FGF2	24.3362	68.6356
GOTERM_BP_DIRECT	GO:0000902~cell morphogenesis	2	8.69565	0.0782032	MSX1, GREM1	23.5512	69.8269
GOTERM_BP_DIRECT	GO:0035019~somatic stem cell population maintenance	2	8.69565	0.0818352	NOG, FGF2	22.4642	71.5297
GOTERM_MF_DIRECT	GO:0003682~chromatin binding	3	13.0435	0.0841736	SATB2, CHD7, RUNX2	5.88735	60.8231
GOTERM_BP_DIRECT	GO:0001938~positive regulation of endothelial cell proliferation	2	8.69565	0.0866565	WNT5A, FGF2	21.1619	73.652
GOTERM_BP_DIRECT	GO:0071300~cellular response to retinoic acid	2	8.69565	0.0878581	WNT5A, WNT5B	20.8596	74.1575
GOTERM_BP_DIRECT	GO:0009791~post-embryonic development	2	8.69565	0.0914537	FGFR2, FOXP2	20.0024	75.6166
GOTERM_BP_DIRECT	GO:0008285~negative regulation of cell proliferation	3	13.0435	0.0940512	MSX1, SMAD1, FGF2	5.53096	76.6225
GOTERM_BP_DIRECT	GO:0045666~positive regulation of neuron differentiation	2	8.69565	0.0974163	FGFR1, DMD	18.7202	77.8682
GOTERM_BP_DIRECT	GO:0009952~anterior/posterior pattern specification	2	8.69565	0.0997909	HOXB3, MSX1	18.2522	78.7097

## Sheet: Table S6 - Motif C GO
Table S6. Enrichment of GO and KEGG pathway annotations of TFs and genes in each motif network
GO analysis of TFs and genes in motif C network
Category	Term	Count	%	P-value	Gene symbols	Fold Enrichment	FDR
GOTERM_BP_DIRECT	GO:0060021~palate development	4	50	3.07802e-06	SUMO1, SATB2, MSX1, GABRB3	110.474	0.00365404
GOTERM_BP_DIRECT	GO:0048704~embryonic skeletal system morphogenesis	3	37.5	0.000109571	HOXB3, EYA1, SATB2	161.462	0.130001
GOTERM_BP_DIRECT	GO:0006355~regulation of transcription, DNA-templated	5	62.5	0.00179789	HOXB3, EYA1, SUMO1, SATB2, MSX1	6.97806	2.11365
GOTERM_BP_DIRECT	GO:0042474~middle ear morphogenesis	2	25	0.00830905	EYA1, MSX1	209.9	9.4306
GOTERM_MF_DIRECT	GO:0043565~sequence-specific DNA binding	3	37.5	0.0178151	HOXB3, SATB2, MSX1	12.2208	13.8367
GOTERM_BP_DIRECT	GO:0051216~cartilage development	2	25	0.0243416	HOXB3, SATB2	71.1525	25.3641
GOTERM_BP_DIRECT	GO:0050679~positive regulation of epithelial cell proliferation	2	25	0.0247498	EYA1, TGFA	69.9667	25.7339
GOTERM_CC_DIRECT	GO:0005634~nucleus	6	75	0.027595	HOXB3, EYA1, SUMO1, SATB2, MSX1, TGFA	2.5241	22.9263
GOTERM_BP_DIRECT	GO:0042060~wound healing	2	25	0.0328821	WNT5B, TGFA	52.475	32.7616
GOTERM_BP_DIRECT	GO:0009952~anterior/posterior pattern specification	2	25	0.0328821	HOXB3, MSX1	52.475	32.7616
GOTERM_BP_DIRECT	GO:0000122~negative regulation of transcription from RNA polymerase II promoter	3	37.5	0.033401	HOXB3, SATB2, MSX1	8.74583	33.1886
GOTERM_BP_DIRECT	GO:0016925~protein sumoylation	2	25	0.0477738	EYA1, SUMO1	35.8803	44.0743
GOTERM_BP_DIRECT	GO:0007605~sensory perception of sound	2	25	0.0541524	EYA1, GABRB3	31.5639	48.3633
GOTERM_BP_DIRECT	GO:0050821~protein stabilization	2	25	0.0553443	SUMO1, MSX1	30.8676	49.1305
GOTERM_BP_DIRECT	GO:0045944~positive regulation of transcription from RNA polymerase II promoter	3	37.5	0.0588475	EYA1, SATB2, MSX1	6.41896	51.3254
GOTERM_CC_DIRECT	GO:0045202~synapse	2	25	0.0674969	SUMO1, GABRB3	25.1713	47.8126
GOTERM_CC_DIRECT	GO:0005654~nucleoplasm	4	50	0.0771788	EYA1, SUMO1, SATB2, MSX1	3.27299	52.643
GOTERM_BP_DIRECT	GO:0001525~angiogenesis	2	25	0.0893536	HOXB3, TGFA	18.8251	67.0832

## Sheet: Table S6 - Motif A pathway
Table S6. Enrichment of GO and KEGG pathway annotations of TFs and genes in each motif network
KEGG pathway analysis of TFs and genes in motif A network
Geneset	KEGG pathway name	Count	Obs.	Exp.	Obs/Exp ratio	P-value	FDR
hsa04550	Signaling pathways regulating pluripotency of stem cells	142	10	0.549362	18.2029	5.55752e-11	1.68393e-08
hsa05224	Breast cancer	146	8	0.564837	14.1634	4.80257e-08	7.27589e-06
hsa05200	Pathways in cancer	397	10	1.53589	6.51087	1.11656e-06	0.000112773
hsa05205	Proteoglycans in cancer	202	7	0.781487	8.95728	8.32479e-06	0.000630603
hsa05215	Prostate cancer	89	5	0.344319	14.5214	1.9489e-05	0.00106682
hsa04390	Hippo signaling pathway	154	6	0.595787	10.0707	2.11252e-05	0.00106682
hsa05166	HTLV-I infection	258	7	0.998137	7.01306	4.09215e-05	0.00177132
hsa05217	Basal cell carcinoma	55	4	0.212781	18.7987	5.29659e-05	0.00200608
hsa05218	Melanoma	71	4	0.274681	14.5623	0.000144648	0.00486983
hsa01521	EGFR tyrosine kinase inhibitor resistance	81	4	0.313369	12.7645	0.000241223	0.00730907
hsa04916	Melanogenesis	101	4	0.390744	10.2369	0.000561503	0.0154669
hsa05212	Pancreatic cancer	66	3	0.255337	11.7492	0.00200917	0.0479117
hsa04310	Wnt signaling pathway	143	4	0.553231	7.23025	0.00205562	0.0479117

## Sheet: Table S6 - Motif B pathway
Table S6. Enrichment of GO and KEGG pathway annotations of TFs and genes in each motif network
KEGG pathway analysis of TFs and genes in motif B network
Geneset	KEGG pathway name	Count	Obs.	Exp.	Obs/Exp ratio	P-value	FDR
hsa04550	Signaling pathways regulating pluripotency of stem cells	142	6	0.305201	19.6592	2.74786e-07	8.32602e-05
hsa05200	Pathways in cancer	397	6	0.853274	7.03174	0.000105211	0.0159395
hsa05224	Breast cancer	146	4	0.313799	12.747	0.00020967	0.0211766
hsa01521	EGFR tyrosine kinase inhibitor resistance	81	3	0.174094	17.2321	0.000619788	0.0412315
hsa05205	Proteoglycans in cancer	202	4	0.43416	9.2132	0.000723609	0.0412315
hsa05215	Prostate cancer	89	3	0.191288	15.6831	0.000816465	0.0412315

## Sheet: Table S6 - Motif C pathway
No significant pathways in genes of motif C network.
