# Supplementary material for: Network-based identification of critical regulators as putative drivers of human cleft lip
Source: BMC Med Genomics. 2019 Jan 31;12(Suppl 1):16. doi: 10.1186/s12920-018-0458-3 (PMC6357351; doi:10.1186/s12920-018-0458-3)
Supplement: Supplementary file 7 — Table S7. GO analysis of targets of hub miRNAs and TFs. (XLSX 12 kb) [file 12920_2018_458_MOESM7_ESM.xlsx]

## Sheet: Table S7 - GO of targets of hub
Table S7. GO analysis of the targets of hub miRNAs and TFs
TF/miRNA	Category	Go term	Count	%	P-value	Gene symbols	Fold enrichment	FDR
hsa-mir-27b	GOTERM_BP_DIRECT	GO:0045944~positive regulation of transcription from RNA polymerase II promoter	8	53.3333	2.85895e-06	EYA1, SATB2, PAX9, BCL3, RARA, SMAD1, EN2, GREM1	9.78127	0.00379859
hsa-mir-27b	GOTERM_BP_DIRECT	GO:0045892~negative regulation of transcription, DNA-templated	6	40	2.39906e-05	SUMO1, PAX9, BCL3, RARA, GREM1, FOXP2	14.422	0.0318713
hsa-mir-497	GOTERM_BP_DIRECT	GO:0042472~inner ear morphogenesis	4	0.193143	4.54137e-06	FGFR2, FGFR1, CHD7, WNT3A	107.641	0.0064093
hsa-mir-497	GOTERM_BP_DIRECT	GO:0045944~positive regulation of transcription from RNA polymerase II promoter	7	0.338001	1.40321e-05	FGFR2, EYA1, SATB2, CHD7, WNT3A, EN2, FGF2	9.98505	0.0198024
hsa-mir-374a	GOTERM_BP_DIRECT	GO:0050679~positive regulation of epithelial cell proliferation	4	21.0526	3.40641e-05	FGFR2, EYA1, NOG, TGFA	58.9193	0.0493261
HOXB3	GOTERM_BP_DIRECT	GO:0051781~positive regulation of cell division	6	11.1111	3.25044e-07	FGFR2, TGFB3, TGFA, PDGFC, FGF1, FGF2	40.4464	0.000490746
HOXB3	GOTERM_BP_DIRECT	GO:0042060~wound healing	6	11.1111	4.71656e-06	NOG, WNT5B, TGFB3, TGFA, FGF2, TPM1	23.7623	0.00712075
DLX1	GOTERM_BP_DIRECT	GO:0009086~methionine biosynthetic process	5	6.49351	5.17702e-09	MTHFD1, BHMT2, MTR, BHMT, MTRR	186.578	8.24617e-06
DLX1	GOTERM_BP_DIRECT	GO:0060021~palate development	8	10.3896	4.14269e-08	WNT5A, SUMO1, SATB2, CHD7, GABRB3, TGFB3, VAX1, SHH	23.5677	6.59863e-05
DLX1	GOTERM_BP_DIRECT	GO:0051781~positive regulation of cell division	7	9.09091	5.54451e-08	FGFR2, TGFB3, TGFA, PDGFC, FGF1, FGF2, SHH	33.3458	8.83151e-05
DLX1	GOTERM_BP_DIRECT	GO:0042060~wound healing	7	9.09091	1.38361e-06	WNT5A, NOG, WNT5B, TGFB3, TGFA, FGF2, TPM1	19.5907	0.00220385
DLX1	GOTERM_CC_DIRECT	GO:0005578~proteinaceous extracellular matrix	10	12.987	1.51414e-06	WNT5A, BMP4, COL4A3, WNT3, WNT5B, COL21A1, ADAMTS20, FGF1, TIMP2, SHH	8.94737	0.00180392
DLX1	GOTERM_BP_DIRECT	GO:0050679~positive regulation of epithelial cell proliferation	6	7.79221	6.55321e-06	FGFR2, BMP4, EYA1, NOG, TGFA, FGF1	22.3893	0.0104377
DLX1	GOTERM_CC_DIRECT	GO:0009986~cell surface	12	15.5844	1.2728e-05	FGFR2, WNT5A, KISS1R, WNT5B, DMD, TGFB3, TGFA, ABCB1, PDGFC, TIMP2, SHH, FZD6	5.30899	0.015163
DLX1	GOTERM_BP_DIRECT	GO:0000096~sulfur amino acid metabolic process	4	5.19481	1.32163e-05	BHMT2, MTR, BHMT, MTRR	81.4158	0.0210494
DLX1	GOTERM_MF_DIRECT	GO:0005109~frizzled binding	5	6.49351	1.61601e-05	WNT5A, WNT3, WNT5B, RYK, ROR2	32.1176	0.0212209
DLX1	GOTERM_BP_DIRECT	GO:0001759~organ induction	4	5.19481	1.75659e-05	BMP4, FGFR1, FGF1, FGF2	74.6311	0.0279761
EN2	GOTERM_BP_DIRECT	GO:0042060~wound healing	6	13.9535	1.41682e-06	WNT5A, WNT5B, TGFB3, TGFA, FGF2, TPM1	29.9857	0.00211762
EN2	GOTERM_BP_DIRECT	GO:0051781~positive regulation of cell division	5	11.6279	5.05602e-06	FGFR2, TGFB3, TGFA, FGF1, FGF2	42.5329	0.00755669
MAFB	GOTERM_BP_DIRECT	GO:0045165~cell fate commitment	7	15.2174	1.70183e-09	FGFR2, WNT5A, WNT10A, WNT3, WNT5B, ROR2, WNT6	58.0751	2.61231e-06
MAFB	GOTERM_MF_DIRECT	GO:0005109~frizzled binding	6	13.0435	2.65412e-08	WNT5A, WNT10A, WNT3, WNT5B, ROR2, WNT6	65.4302	3.16946e-05
MAFB	GOTERM_CC_DIRECT	GO:0005576~extracellular region	18	39.1304	1.11951e-07	WNT5A, FGFR2, WNT10A, FGFR1, FGF18, WNT5B, F13A1, PRSS1, TIMP2, NTN1, TGFB1, WNT3, CRISPLD2, REN, PDGFC, WNT6, FGF1, FGF2	4.42927	0.000126057
MAFB	GOTERM_CC_DIRECT	GO:0005578~proteinaceous extracellular matrix	9	19.5652	2.65218e-07	WNT5A, WNT10A, WNT3, WNT5B, CRISPLD2, FGF1, WNT6, TIMP2, TGFB1	13.3043	0.000298635
MAFB	GOTERM_BP_DIRECT	GO:0043406~positive regulation of MAP kinase activity	6	13.0435	3.91399e-07	FGFR1, FGF18, PDGFC, FGF1, FGF2, TGFB1	38.8105	0.000600798
MAFB	GOTERM_BP_DIRECT	GO:0030324~lung development	6	13.0435	1.39875e-06	FGFR2, WNT5A, FGF18, CRISPLD2, FGF1, FGF2	30.1292	0.00214706
MAFB	GOTERM_MF_DIRECT	GO:0016303~1-phosphatidylinositol-3-kinase activity	5	10.8696	3.8067e-06	FGFR2, FGFR1, FGF18, FGF1, FGF2	45.649	0.00454574
MAFB	GOTERM_CC_DIRECT	GO:0009986~cell surface	10	21.7391	5.80853e-06	FGFR2, WNT5A, CR1, KISS1R, WNT5B, DMD, PDGFC, WNT6, TIMP2, TGFB1	7.30948	0.00654021
MAFB	GOTERM_BP_DIRECT	GO:0051781~positive regulation of cell division	5	10.8696	6.13619e-06	FGFR2, PDGFC, FGF1, FGF2, TGFB1	40.5996	0.00941866
MAFB	GOTERM_BP_DIRECT	GO:0036092~phosphatidylinositol-3-phosphate biosynthetic process	5	10.8696	7.26202e-06	FGFR2, FGFR1, FGF18, FGF1, FGF2	38.9425	0.0111466
MAFB	GOTERM_MF_DIRECT	GO:0046934~phosphatidylinositol-4,5-bisphosphate 3-kinase activity	5	10.8696	1.66285e-05	FGFR2, FGFR1, FGF18, FGF1, FGF2	31.6598	0.0198554
