# Supplementary material for: Network-based identification of critical regulators as putative drivers of human cleft lip
Source: BMC Med Genomics. 2019 Jan 31;12(Suppl 1):16. doi: 10.1186/s12920-018-0458-3 (PMC6357351; doi:10.1186/s12920-018-0458-3)
Supplement: Supplementary file 8 — Table S8. KEGG pathway analysis of network modules. (XLSX 11 kb) [file 12920_2018_458_MOESM8_ESM.xlsx]

## Sheet: Table S8 - Module 1 pathway
Table S8. KEGG pathway analysis of network modules
Module 1
Geneset	KEGG pathway name	Count	Obs.	Exp.	Obs/Exp ratio	P-value	FDR	OverlapGene	OverlapGene_UserID
hsa04550	Signaling pathways regulating pluripotency of stem cells - Homo sapiens (human)	142	6	0.406935	14.7444	1.95642e-06	0.000602577	1856;2263;3720;4087;7474;81029	DVL2;FGFR2;JARID2;SMAD2;WNT5A;WNT5B
hsa05166	HTLV-I infection - Homo sapiens (human)	258	6	0.739361	8.11512	6.0288e-05	0.00761999	1856;1869;4087;4487;7474;81029	DVL2;E2F1;SMAD2;MSX1;WNT5A;WNT5B
hsa05200	Pathways in cancer - Homo sapiens (human)	397	7	1.1377	6.15277	7.42207e-05	0.00761999	1856;1869;2263;4087;7039;7474;81029	DVL2;E2F1;FGFR2;SMAD2;TGFA;WNT5A;WNT5B
hsa05217	Basal cell carcinoma - Homo sapiens (human)	55	3	0.157616	19.0336	0.00048022	0.0368945	1856;7474;81029	DVL2;WNT5A;WNT5B
hsa05224	Breast cancer - Homo sapiens (human)	146	4	0.418398	9.56027	0.000685984	0.0368945	1856;1869;7474;81029	DVL2;E2F1;WNT5A;WNT5B
hsa05212	Pancreatic cancer - Homo sapiens (human)	66	3	0.189139	15.8614	0.00082094	0.0368945	1869;4087;7039	E2F1;SMAD2;TGFA
hsa04390	Hippo signaling pathway - Homo sapiens (human)	154	4	0.441324	9.06364	0.000838512	0.0368945	1856;4087;7474;81029	DVL2;SMAD2;WNT5A;WNT5B

## Sheet: Table S8 - Module 3 pathway
Table S8. KEGG pathway analysis of network modules
Module 3
Geneset	KEGG pathway name	Count	Obs.	Exp.	Obs/Exp ratio	P-value	FDR	OverlapGene	OverlapGene_UserID
hsa04550	Signaling pathways regulating pluripotency of stem cells - Homo sapiens (human)	142	4	0.081387	49.1479	1.64381e-07	5.06293e-05	2247;2260;4086;89780	FGF2;FGFR1;SMAD1;WNT3A
hsa05224	Breast cancer - Homo sapiens (human)	146	3	0.0836796	35.851	3.53364e-05	0.0054418	2247;2260;89780	FGF2;FGFR1;WNT3A
hsa05205	Proteoglycans in cancer - Homo sapiens (human)	202	3	0.115776	25.9121	9.35518e-05	0.00960465	2247;2260;89780	FGF2;FGFR1;WNT3A
hsa05218	Melanoma - Homo sapiens (human)	71	2	0.0406935	49.1479	0.000604282	0.0431254	2247;2260	FGF2;FGFR1
hsa05200	Pathways in cancer - Homo sapiens (human)	397	3	0.22754	13.1845	0.000700088	0.0431254	2247;2260;89780	FGF2;FGFR1;WNT3A
